# Supplementary material for: Crystal structure of a tetranuclear CuII complex with an O,N,N′-donor Schiff base ligand: hexa-μ2-acetato-bis­(2-{[(2,2,6,6-tetra­methyl­piperidin-4-yl)imino]­meth­yl}phenolato-κ3 O,N,N′)tetra­copper(II)
Source: Acta Crystallogr E Crystallogr Commun. 2016 Mar 31;72(Pt 4):597–9. doi: 10.1107/S2056989016005041 (PMC4910338; doi:10.1107/S2056989016005041)
Supplement: Supplementary file 1 [file e-72-00597-sup1.cif]

##############################################################################
#                                                                            #
# This CIF contains the data in a paper accepted for publication in          #
# Acta Crystallographica Section E. It conforms to the requirements of       #
# Notes for Authors for Acta Crystallographica Section E, and has been       #
# peer reviewed under the auspices of the IUCr Commission on Journals.       #
#                                                                            #
# Full details of the Crystallographic Information File format               #
# are given in the paper "The Crystallographic Information File (CIF):       #
# a New Standard Archive File for Crystallography" by S. R. Hall, F. H.      #
# Allen and I. D. Brown [Acta Cryst. (1991), A47, 655-685].                  #
#                                                                            #
# The current version of the core CIF dictionary is obtainable from          #
# ftp://ftp.iucr.org/pub/cif_core.dic.                                       #
#                                                                            #
# Software is freely available for graphical display of the structure(s)     #
# in this CIF. For information consult the CIF software page                 #
# http://www.iucr.org/resources/cif/software.                                #
#                                                                            #
# This file may be used for bona fide research purposes within the           #
# scientific community so long as proper attribution is given to the journal # 
# article from which it was obtained.                                        #
#                                                                            #
##############################################################################
data_I
_database_code_depnum_ccdc_archive 'CCDC 1470356'
_audit_creation_method
;
Olex2 1.2
(compiled 2015.09.30 svn.r3233 for OlexSys, GUI svn.r5103)
;
_journal_date_recd_electronic     2016-03-09
_journal_date_accepted     2016-03-24
_journal_name_full     'Acta Crystallographica, Section E'
_journal_year     2016
_journal_volume     72
_journal_issue      4
_journal_page_first     597
_journal_page_last     599
_journal_paper_category     GM
_journal_paper_doi     10.1107/S2056989016005041
_journal_coeditor_code     LH5808
_publ_contact_author_name     'xiaoxuan liu'
_publ_contact_author_address
;
school of materials and energy,
guangdong university of technology,
No. 100 waihuan xi road, guangzhou,
guangdong, 510006, China
;
_publ_contact_author_email     'p-xxliu@gdut.edu.cn'
_publ_contact_author_fax     ?
_publ_contact_author_phone     ?
_publ_section_title
;\
Crystal structure of a tetranuclear Cu^II^ complex with an
<i>O</i>,<i>N</i>,<i>N</i>'-donor Schiff base ligand:
hexa-\m~2~-acetato-bis(2-{[(2,2,6,6-tetramethylpiperidin-4-yl)imino]methyl}\
phenolato-\k^3^<i>O</i>,<i>N</i>,<i>N</i>')tetracopper(II)
;
_publ_section_title_footnote     .
loop_
    _publ_author_name
    _publ_author_footnote
    _publ_author_address
    'Huang, Guohui' .
;
School of Materials and Energy,
Guangdong University of Technology,
No. 100 Waihuan Xi Road, Guangzhou,
Guangdong 510006,
People's Republic of China
;
    'Liu, Xiaoxuan' .
;
School of Materials and Energy,
Guangdong University of Technology,
No. 100 Waihuan Xi Road, Guangzhou,
Guangdong 510006
People's Republic of China
;
_publ_section_synopsis
;
In the title compound, the symmetry-unique terminal Cu^II^ ion is
<i>O</i>,<i>N</i>,<i>N</i>'-coordinated by a
2-{[(2,2,6,6-tetramethylpiperidin-4-yl)imino]methyl}phenolate ligand and an O
atom from an acetate group in a slightly distorted tetrahedral coordination
environment. The symmetry-unique central Cu^II^ ion is coordinated by a
different O atom of the same acetate group and by four bridging acetate
ligands, which connect the asymmetric unit into a dimeric complex and form a
slightly distorted square-pyramidal coordination environment.
;
_chemical_name_systematic
;\
Hexa-\m~2~-acetato-bis(2-{[(2,2,6,6-tetramethylpiperidin-4-yl)imino]\
methyl}phenolato-\k^3^<i>O</i>,<i>N</i>,<i>N</i>')tetracopper(II)
;
_chemical_name_common     ?
_chemical_formula_moiety     'C44 H64 Cu4 N4 O14'
_chemical_formula_sum     'C44 H64 Cu4 N4 O14'
_chemical_formula_iupac     '[Cu4 (C2 H3 O2)6 (C16 H23 N2 O)2]'
_chemical_formula_weight     1127.19
_chemical_melting_point     ?
_space_group_crystal_system     orthorhombic
_space_group_name_H-M_alt     'P b c n'
_space_group_name_Hall     '-P 2n 2ab'
loop_
    _space_group_symop_id
    _space_group_symop_operation_xyz
    1 'x, y, z'
    2 '-x+1/2, -y+1/2, z+1/2'
    3 '-x, y, -z+1/2'
    4 'x+1/2, -y+1/2, -z'
    5 '-x, -y, -z'
    6 'x-1/2, y-1/2, -z-1/2'
    7 'x, -y, z-1/2'
    8 '-x-1/2, y-1/2, z'
_cell_length_a     31.2431(6)
_cell_length_b     10.7872(2)
_cell_length_c     15.2556(3)
_cell_angle_alpha     90.00
_cell_angle_beta     90.00
_cell_angle_gamma     90.00
_cell_volume     5141.53(18)
_cell_formula_units_Z     4
_cell_measurement_reflns_used     4275
_cell_measurement_theta_min     5.2020
_cell_measurement_theta_max     73.8990
_cell_measurement_temperature     250(2)
_exptl_crystal_description     block
_exptl_crystal_colour     blue
_exptl_crystal_size_max     0.1
_exptl_crystal_size_mid     0.1
_exptl_crystal_size_min     0.05
_exptl_crystal_density_diffrn     1.456
_exptl_crystal_density_meas     ?
_exptl_crystal_density_method     'not measured'
_exptl_crystal_F_000     2336
_exptl_absorpt_coefficient_mu     2.398
_exptl_absorpt_correction_type     multi-scan
_exptl_absorpt_process_details
;
(CrysAlis PRO; Agilent, 2014)
;
_exptl_absorpt_correction_T_min     0.7184
_exptl_absorpt_correction_T_max     1.0000
_exptl_special_details     ?
_diffrn_ambient_temperature     250.15
_diffrn_radiation_type     CuK\a
_diffrn_radiation_wavelength     1.54178
_diffrn_radiation_monochromator     'graphite'
_diffrn_measurement_device_type     'Agilent Gemini S Ultra CCD'
_diffrn_measurement_method     '\f and \w scans'
_diffrn_detector_area_resol_mean     ?
_diffrn_reflns_number     12793
_diffrn_reflns_av_R_equivalents     0.0248
_diffrn_reflns_theta_min     4.34
_diffrn_reflns_theta_max     73.98
_diffrn_reflns_theta_full     73.98
_diffrn_measured_fraction_theta_max     0.975
_diffrn_measured_fraction_theta_full     0.975
_diffrn_reflns_limit_h_min     -37
_diffrn_reflns_limit_h_max     38
_diffrn_reflns_limit_k_min     -12
_diffrn_reflns_limit_k_max     13
_diffrn_reflns_limit_l_min     -18
_diffrn_reflns_limit_l_max     12
_diffrn_standards_number     ?
_diffrn_standards_interval_count     ?
_diffrn_standards_interval_time     ?
_diffrn_standards_decay_%     ?
_refine_special_details
;
 Refinement of F^2^ against ALL reflections.  The weighted R-factor wR and
 goodness of fit S are based on F^2^, conventional R-factors R are based
 on F, with F set to zero for negative F^2^. The threshold expression of
 F^2^ > 2sigma(F^2^) is used only for calculating R-factors(gt) etc. and is
 not relevant to the choice of reflections for refinement.  R-factors based
 on F^2^ are statistically about twice as large as those based on F, and R-
 factors based on ALL data will be even larger.
;
_reflns_number_total     5096
_reflns_number_gt     3794
_reflns_threshold_expression     'I>2\s(I)'
_refine_ls_structure_factor_coef     Fsqd
_refine_ls_matrix_type     full
_refine_ls_R_factor_all     0.0580
_refine_ls_R_factor_gt     0.0380
_refine_ls_wR_factor_gt     0.0941
_refine_ls_wR_factor_ref     0.1090
_refine_ls_goodness_of_fit_ref     1.051
_refine_ls_restrained_S_all     1.051
_refine_ls_number_reflns     5096
_refine_ls_number_parameters     305
_refine_ls_number_restraints     0
_refine_ls_hydrogen_treatment     constr
_refine_ls_weighting_scheme     calc
_refine_ls_weighting_details
         'calc w=1/[\s^2^(Fo^2^)+(0.0512P)^2^+2.0240P] where P=(Fo^2^+2Fc^2^)/3'
_atom_sites_solution_hydrogens     geom
_atom_sites_solution_primary     direct
_atom_sites_solution_secondary     difmap
_refine_ls_shift/su_max     0.002
_refine_ls_shift/su_mean     0.000
_refine_diff_density_max     0.241
_refine_diff_density_min     -0.427
_refine_ls_extinction_method     none
_refine_ls_extinction_coef     ?
loop_
    _atom_type_symbol
    _atom_type_description
    _atom_type_scat_dispersion_real
    _atom_type_scat_dispersion_imag
    _atom_type_scat_source
    'C' 'C' 0.0181 0.0091
                         'International Tables Vol C Tables 4.2.6.8 and 6.1.1.4'
    'H' 'H' 0.0000 0.0000
                         'International Tables Vol C Tables 4.2.6.8 and 6.1.1.4'
    'N' 'N' 0.0311 0.0180
                         'International Tables Vol C Tables 4.2.6.8 and 6.1.1.4'
    'O' 'O' 0.0492 0.0322
                         'International Tables Vol C Tables 4.2.6.8 and 6.1.1.4'
    'Cu' 'Cu' -1.9646 0.5888
                         'International Tables Vol C Tables 4.2.6.8 and 6.1.1.4'
_computing_data_collection
;
CrysAlis PRO (Agilent, 2014)
;
_computing_cell_refinement
;
CrysAlis PRO (Agilent, 2014)
;
_computing_data_reduction
;
CrysAlis PRO (Agilent, 2014)
;
_computing_structure_solution
;
SHELXS97 (Sheldrick, 2008)
;
_computing_structure_refinement
;
SHELXL97 (Sheldrick, 2008)
;
_computing_molecular_graphics
;
<i>OLEX2</i> (Dolomanov <i>et al.</i>,  2009) and PLATON (Spek,
2009)
;
_computing_publication_material
;
<i>OLEX2</i> (Dolomanov <i>et al.</i>,  2009)
;
loop_
    _atom_site_type_symbol
    _atom_site_label
    _atom_site_fract_x
    _atom_site_fract_y
    _atom_site_fract_z
    _atom_site_U_iso_or_equiv
    _atom_site_adp_type
    _atom_site_calc_flag
    _atom_site_occupancy
    _atom_site_disorder_assembly
    _atom_site_disorder_group
    Cu Cu1 0.684926(12) 0.97594(3) 0.05439(3) 0.03840(12) Uani d 1 . .
    Cu Cu2 0.537735(15) 0.84119(4) 0.21238(3) 0.05264(14) Uani d 1 . .
    O O1 0.71888(6) 0.89442(17) -0.03139(13) 0.0428(4) Uani d 1 . .
    N N1 0.72175(7) 1.1220(2) 0.05451(16) 0.0419(5) Uani d 1 . .
    O O2 0.65473(7) 0.81724(18) 0.06203(15) 0.0551(6) Uani d 1 . .
    O O3 0.59817(7) 0.85329(19) 0.14558(16) 0.0592(6) Uani d 1 . .
    O O5 0.55006(8) 0.9679(2) 0.30302(16) 0.0652(6) Uani d 1 . .
    N N2 0.64737(7) 1.0688(2) 0.13950(15) 0.0410(5) Uani d 1 . .
    H H2 0.6248 1.0176 0.1529 0.049 Uiso calc 1 . .
    O O4 0.51510(8) 0.9730(2) 0.13830(16) 0.0665(6) Uani d 1 . .
    C C6 0.77655(9) 1.0411(2) -0.04343(18) 0.0398(6) Uani d 1 . .
    C C7 0.75839(9) 1.1298(2) 0.0151(2) 0.0444(6) Uani d 1 . .
    H H7 0.7747 1.2014 0.0263 0.053 Uiso calc 1 . .
    O O7 0.50945(8) 0.7157(2) 0.13683(17) 0.0713(7) Uani d 1 . .
    O O6 0.55359(8) 0.7104(2) 0.29423(17) 0.0677(7) Uani d 1 . .
    C C2 0.77766(9) 0.8474(3) -0.12210(18) 0.0447(6) Uani d 1 . .
    H H2A 0.7654 0.7700 -0.1355 0.054 Uiso calc 1 . .
    C C12 0.62916(10) 1.1791(3) 0.0926(2) 0.0487(7) Uani d 1 . .
    C C5 0.81565(9) 1.0710(3) -0.0834(2) 0.0501(7) Uani d 1 . .
    H H5 0.8288 1.1469 -0.0698 0.060 Uiso calc 1 . .
    C C4 0.83518(10) 0.9928(3) -0.1415(2) 0.0545(8) Uani d 1 . .
    H H4 0.8611 1.0152 -0.1686 0.065 Uiso calc 1 . .
    C C19 0.52267(12) 1.0102(3) 0.3548(2) 0.0578(8) Uani d 1 . .
    C C17 0.62166(10) 0.7826(3) 0.1042(2) 0.0491(7) Uani d 1 . .
    C C1 0.75614(8) 0.9269(2) -0.06385(17) 0.0385(6) Uani d 1 . .
    C C21 0.47211(12) 0.6744(3) 0.1491(2) 0.0622(9) Uani d 1 . .
    C C11 0.67169(11) 1.0900(3) 0.2232(2) 0.0507(7) Uani d 1 . .
    C C8 0.70868(11) 1.2271(3) 0.1102(2) 0.0518(8) Uani d 1 . .
    H H8 0.7300 1.2945 0.1042 0.062 Uiso calc 1 . .
    C C20 0.53536(14) 1.1180(4) 0.4132(3) 0.0764(11) Uani d 1 . .
    H H20A 0.5659 1.1330 0.4078 0.115 Uiso calc 1 . .
    H H20B 0.5286 1.0983 0.4737 0.115 Uiso calc 1 . .
    H H20C 0.5198 1.1916 0.3956 0.115 Uiso calc 1 . .
    C C15 0.64393(14) 1.1303(4) 0.2999(2) 0.0746(11) Uani d 1 . .
    H H15A 0.6317 1.2110 0.2875 0.112 Uiso calc 1 . .
    H H15B 0.6613 1.1352 0.3525 0.112 Uiso calc 1 . .
    H H15C 0.6211 1.0705 0.3085 0.112 Uiso calc 1 . .
    C C3 0.81596(10) 0.8793(3) -0.1599(2) 0.0520(7) Uani d 1 . .
    H H3 0.8294 0.8239 -0.1987 0.062 Uiso calc 1 . .
    C C13 0.61459(16) 1.1326(4) 0.0033(3) 0.0863(14) Uani d 1 . .
    H H13A 0.6390 1.1004 -0.0287 0.129 Uiso calc 1 . .
    H H13B 0.6019 1.2004 -0.0293 0.129 Uiso calc 1 . .
    H H13C 0.5936 1.0673 0.0110 0.129 Uiso calc 1 . .
    C C16 0.69203(16) 0.9646(3) 0.2464(3) 0.0882(15) Uani d 1 . .
    H H16A 0.6698 0.9024 0.2519 0.132 Uiso calc 1 . .
    H H16B 0.7074 0.9718 0.3014 0.132 Uiso calc 1 . .
    H H16C 0.7118 0.9405 0.2004 0.132 Uiso calc 1 . .
    C C10 0.70695(12) 1.1862(3) 0.2050(2) 0.0604(9) Uani d 1 . .
    H H10A 0.7021 1.2590 0.2421 0.073 Uiso calc 1 . .
    H H10B 0.7347 1.1507 0.2212 0.073 Uiso calc 1 . .
    C C18 0.61159(14) 0.6453(3) 0.1017(3) 0.0853(14) Uani d 1 . .
    H H18A 0.5920 0.6285 0.0539 0.128 Uiso calc 1 . .
    H H18B 0.5985 0.6207 0.1567 0.128 Uiso calc 1 . .
    H H18C 0.6378 0.5988 0.0929 0.128 Uiso calc 1 . .
    C C9 0.66490(11) 1.2754(3) 0.0824(2) 0.0597(9) Uani d 1 . .
    H H9A 0.6663 1.3016 0.0210 0.072 Uiso calc 1 . .
    H H9B 0.6578 1.3485 0.1177 0.072 Uiso calc 1 . .
    C C14 0.59022(12) 1.2356(3) 0.1380(3) 0.0743(11) Uani d 1 . .
    H H14A 0.5704 1.1702 0.1542 0.111 Uiso calc 1 . .
    H H14B 0.5762 1.2930 0.0984 0.111 Uiso calc 1 . .
    H H14C 0.5993 1.2795 0.1903 0.111 Uiso calc 1 . .
    C C22 0.45822(14) 0.5698(4) 0.0893(3) 0.0949(15) Uani d 1 . .
    H H22A 0.4715 0.5800 0.0322 0.142 Uiso calc 1 . .
    H H22B 0.4273 0.5712 0.0829 0.142 Uiso calc 1 . .
    H H22C 0.4670 0.4911 0.1144 0.142 Uiso calc 1 . .
loop_
    _atom_site_aniso_label
    _atom_site_aniso_U_11
    _atom_site_aniso_U_22
    _atom_site_aniso_U_33
    _atom_site_aniso_U_12
    _atom_site_aniso_U_13
    _atom_site_aniso_U_23
    Cu1 0.0381(2) 0.0315(2) 0.0456(2) -0.00219(16) 0.00017(17) -0.00167(16)
    Cu2 0.0483(3) 0.0563(3) 0.0533(3) -0.0039(2) 0.0161(2) -0.0029(2)
    O1 0.0406(10) 0.0352(9) 0.0526(11) -0.0049(8) 0.0037(9) -0.0039(8)
    N1 0.0436(12) 0.0312(11) 0.0509(13) -0.0015(10) -0.0007(11) -0.0017(10)
    O2 0.0482(11) 0.0408(11) 0.0763(15) -0.0090(9) 0.0235(11) -0.0121(10)
    O3 0.0553(13) 0.0473(12) 0.0752(15) -0.0109(10) 0.0275(12) -0.0134(11)
    O5 0.0609(14) 0.0704(15) 0.0645(14) -0.0060(12) 0.0162(12) -0.0173(12)
    N2 0.0447(12) 0.0349(11) 0.0436(12) -0.0033(10) -0.0003(10) -0.0008(10)
    O4 0.0607(15) 0.0753(16) 0.0634(14) 0.0009(12) 0.0160(12) 0.0144(12)
    C6 0.0365(13) 0.0383(14) 0.0444(14) 0.0005(11) -0.0040(11) 0.0067(11)
    C7 0.0458(16) 0.0327(13) 0.0546(16) -0.0046(12) -0.0058(13) 0.0029(12)
    O7 0.0599(14) 0.0801(17) 0.0738(16) -0.0107(13) 0.0179(13) -0.0235(13)
    O6 0.0575(14) 0.0693(15) 0.0763(16) 0.0094(12) 0.0200(12) 0.0133(13)
    C2 0.0485(16) 0.0435(15) 0.0421(14) -0.0018(13) -0.0002(13) -0.0025(12)
    C12 0.0517(17) 0.0435(16) 0.0508(16) 0.0091(13) -0.0024(14) -0.0015(13)
    C5 0.0420(15) 0.0479(16) 0.0604(17) -0.0067(13) -0.0029(14) 0.0053(14)
    C4 0.0404(16) 0.063(2) 0.0597(18) -0.0049(15) 0.0061(14) 0.0055(16)
    C19 0.064(2) 0.0598(19) 0.0500(17) 0.0040(17) 0.0046(16) 0.0012(15)
    C17 0.0456(16) 0.0427(15) 0.0590(18) -0.0077(13) 0.0100(15) -0.0057(14)
    C1 0.0392(13) 0.0367(13) 0.0397(13) 0.0001(11) -0.0047(11) 0.0062(11)
    C21 0.058(2) 0.062(2) 0.066(2) -0.0063(17) 0.0101(17) -0.0064(17)
    C11 0.0637(19) 0.0457(16) 0.0428(15) -0.0044(15) -0.0083(14) -0.0011(13)
    C8 0.0570(18) 0.0350(14) 0.0635(19) -0.0107(13) 0.0066(15) -0.0096(13)
    C20 0.082(3) 0.081(3) 0.066(2) 0.001(2) 0.003(2) -0.023(2)
    C15 0.091(3) 0.085(3) 0.0481(18) -0.024(2) 0.0074(19) -0.0137(18)
    C3 0.0524(17) 0.0567(18) 0.0470(16) 0.0070(15) 0.0061(14) 0.0001(14)
    C13 0.121(4) 0.065(2) 0.073(3) 0.029(2) -0.045(3) -0.0074(19)
    C16 0.136(4) 0.053(2) 0.076(3) 0.007(2) -0.053(3) 0.0001(19)
    C10 0.064(2) 0.060(2) 0.0573(19) -0.0151(17) -0.0029(16) -0.0133(16)
    C18 0.081(3) 0.0451(19) 0.130(4) -0.0187(19) 0.047(3) -0.016(2)
    C9 0.066(2) 0.0383(16) 0.075(2) 0.0073(15) 0.0198(18) 0.0052(15)
    C14 0.056(2) 0.060(2) 0.106(3) 0.0113(18) 0.015(2) 0.003(2)
    C22 0.078(3) 0.093(3) 0.114(4) -0.021(2) 0.012(3) -0.041(3)
_geom_special_details
;
 All esds (except the esd in the dihedral angle between two l.s. planes)
 are estimated using the full covariance matrix.  The cell esds are taken
 into account individually in the estimation of esds in distances, angles
 and torsion angles; correlations between esds in cell parameters are only
 used when they are defined by crystal symmetry.  An approximate (isotropic)
 treatment of cell esds is used for estimating esds involving l.s. planes.
;
loop_
    _geom_bond_atom_site_label_1
    _geom_bond_atom_site_label_2
    _geom_bond_site_symmetry_2
    _geom_bond_distance
    _geom_bond_publ_flag
    Cu1 O1 . 1.9004(19) ?
    Cu1 N1 . 1.951(2) ?
    Cu1 O2 . 1.958(2) ?
    Cu1 N2 . 2.017(2) ?
    Cu2 Cu2 3_655 2.6225(9) ?
    Cu2 O3 . 2.150(2) ?
    Cu2 O5 . 1.982(2) ?
    Cu2 O4 . 1.949(2) ?
    Cu2 O7 . 1.986(2) ?
    Cu2 O6 . 1.948(2) ?
    O1 C1 . 1.313(3) ?
    N1 C7 . 1.295(4) ?
    N1 C8 . 1.474(4) ?
    O2 C17 . 1.273(3) ?
    O3 C17 . 1.232(4) ?
    O5 C19 . 1.251(4) ?
    N2 H2 . 0.9200 ?
    N2 C12 . 1.500(4) ?
    N2 C11 . 1.503(4) ?
    O4 C19 3_655 1.251(4) ?
    C6 C7 . 1.427(4) ?
    C6 C5 . 1.403(4) ?
    C6 C1 . 1.421(4) ?
    C7 H7 . 0.9400 ?
    O7 C21 . 1.262(4) ?
    O6 C21 3_655 1.242(4) ?
    C2 H2A . 0.9400 ?
    C2 C1 . 1.406(4) ?
    C2 C3 . 1.372(4) ?
    C12 C13 . 1.522(5) ?
    C12 C9 . 1.533(5) ?
    C12 C14 . 1.527(4) ?
    C5 H5 . 0.9400 ?
    C5 C4 . 1.368(5) ?
    C4 H4 . 0.9400 ?
    C4 C3 . 1.392(4) ?
    C19 O4 3_655 1.251(4) ?
    C19 C20 . 1.518(5) ?
    C17 C18 . 1.515(4) ?
    C21 O6 3_655 1.242(4) ?
    C21 C22 . 1.515(5) ?
    C11 C15 . 1.520(5) ?
    C11 C16 . 1.535(5) ?
    C11 C10 . 1.539(4) ?
    C8 H8 . 0.9900 ?
    C8 C10 . 1.513(5) ?
    C8 C9 . 1.524(5) ?
    C20 H20A . 0.9700 ?
    C20 H20B . 0.9700 ?
    C20 H20C . 0.9700 ?
    C15 H15A . 0.9700 ?
    C15 H15B . 0.9700 ?
    C15 H15C . 0.9700 ?
    C3 H3 . 0.9400 ?
    C13 H13A . 0.9700 ?
    C13 H13B . 0.9700 ?
    C13 H13C . 0.9700 ?
    C16 H16A . 0.9700 ?
    C16 H16B . 0.9700 ?
    C16 H16C . 0.9700 ?
    C10 H10A . 0.9800 ?
    C10 H10B . 0.9800 ?
    C18 H18A . 0.9700 ?
    C18 H18B . 0.9700 ?
    C18 H18C . 0.9700 ?
    C9 H9A . 0.9800 ?
    C9 H9B . 0.9800 ?
    C14 H14A . 0.9700 ?
    C14 H14B . 0.9700 ?
    C14 H14C . 0.9700 ?
    C22 H22A . 0.9700 ?
    C22 H22B . 0.9700 ?
    C22 H22C . 0.9700 ?
loop_
    _geom_angle_atom_site_label_1
    _geom_angle_atom_site_label_2
    _geom_angle_atom_site_label_3
    _geom_angle_site_symmetry_1
    _geom_angle_site_symmetry_3
    _geom_angle
    _geom_angle_publ_flag
    O1 Cu1 N1 . . 92.58(9) ?
    O1 Cu1 O2 . . 84.57(8) ?
    O1 Cu1 N2 . . 176.50(9) ?
    N1 Cu1 O2 . . 171.93(10) ?
    N1 Cu1 N2 . . 86.64(9) ?
    O2 Cu1 N2 . . 96.65(9) ?
    O3 Cu2 Cu2 . 3_655 175.77(7) ?
    O5 Cu2 Cu2 . 3_655 82.49(7) ?
    O5 Cu2 O3 . . 96.79(9) ?
    O5 Cu2 O7 . . 164.08(10) ?
    O4 Cu2 Cu2 . 3_655 85.84(7) ?
    O4 Cu2 O3 . . 89.98(10) ?
    O4 Cu2 O5 . . 88.41(11) ?
    O4 Cu2 O7 . . 89.96(12) ?
    O7 Cu2 Cu2 . 3_655 81.60(7) ?
    O7 Cu2 O3 . . 99.04(9) ?
    O6 Cu2 Cu2 . 3_655 87.02(7) ?
    O6 Cu2 O3 . . 97.15(10) ?
    O6 Cu2 O5 . . 90.16(11) ?
    O6 Cu2 O4 . . 172.85(10) ?
    O6 Cu2 O7 . . 89.50(12) ?
    C1 O1 Cu1 . . 129.15(17) ?
    C7 N1 Cu1 . . 125.01(19) ?
    C7 N1 C8 . . 117.5(2) ?
    C8 N1 Cu1 . . 117.26(19) ?
    C17 O2 Cu1 . . 132.64(19) ?
    C17 O3 Cu2 . . 136.77(19) ?
    C19 O5 Cu2 . . 124.0(2) ?
    Cu1 N2 H2 . . 106.9 ?
    C12 N2 Cu1 . . 107.93(17) ?
    C12 N2 H2 . . 106.9 ?
    C11 N2 Cu1 . . 109.16(18) ?
    C11 N2 H2 . . 106.9 ?
    C11 N2 C12 . . 118.5(2) ?
    C19 O4 Cu2 3_655 . 121.9(2) ?
    C5 C6 C7 . . 117.6(3) ?
    C5 C6 C1 . . 119.7(3) ?
    C1 C6 C7 . . 122.7(3) ?
    N1 C7 C6 . . 126.7(3) ?
    N1 C7 H7 . . 116.6 ?
    C6 C7 H7 . . 116.6 ?
    C21 O7 Cu2 . . 124.5(2) ?
    C21 O6 Cu2 3_655 . 120.5(2) ?
    C1 C2 H2A . . 119.0 ?
    C3 C2 H2A . . 119.0 ?
    C3 C2 C1 . . 122.0(3) ?
    N2 C12 C13 . . 106.2(2) ?
    N2 C12 C9 . . 108.0(2) ?
    N2 C12 C14 . . 113.7(3) ?
    C13 C12 C9 . . 110.5(3) ?
    C13 C12 C14 . . 107.4(3) ?
    C14 C12 C9 . . 110.8(3) ?
    C6 C5 H5 . . 119.1 ?
    C4 C5 C6 . . 121.9(3) ?
    C4 C5 H5 . . 119.1 ?
    C5 C4 H4 . . 120.6 ?
    C5 C4 C3 . . 118.7(3) ?
    C3 C4 H4 . . 120.6 ?
    O5 C19 C20 . . 118.1(3) ?
    O4 C19 O5 3_655 . 125.5(3) ?
    O4 C19 C20 3_655 . 116.3(3) ?
    O2 C17 C18 . . 116.3(3) ?
    O3 C17 O2 . . 124.1(3) ?
    O3 C17 C18 . . 119.6(3) ?
    O1 C1 C6 . . 123.1(2) ?
    O1 C1 C2 . . 120.0(2) ?
    C2 C1 C6 . . 116.9(2) ?
    O7 C21 C22 . . 116.0(3) ?
    O6 C21 O7 3_655 . 126.2(3) ?
    O6 C21 C22 3_655 . 117.8(3) ?
    N2 C11 C15 . . 114.1(3) ?
    N2 C11 C16 . . 105.7(2) ?
    N2 C11 C10 . . 108.1(2) ?
    C15 C11 C16 . . 108.1(3) ?
    C15 C11 C10 . . 110.7(3) ?
    C16 C11 C10 . . 109.8(3) ?
    N1 C8 H8 . . 109.0 ?
    N1 C8 C10 . . 109.7(3) ?
    N1 C8 C9 . . 110.6(3) ?
    C10 C8 H8 . . 109.0 ?
    C10 C8 C9 . . 109.5(3) ?
    C9 C8 H8 . . 109.0 ?
    C19 C20 H20A . . 109.5 ?
    C19 C20 H20B . . 109.5 ?
    C19 C20 H20C . . 109.5 ?
    H20A C20 H20B . . 109.5 ?
    H20A C20 H20C . . 109.5 ?
    H20B C20 H20C . . 109.5 ?
    C11 C15 H15A . . 109.5 ?
    C11 C15 H15B . . 109.5 ?
    C11 C15 H15C . . 109.5 ?
    H15A C15 H15B . . 109.5 ?
    H15A C15 H15C . . 109.5 ?
    H15B C15 H15C . . 109.5 ?
    C2 C3 C4 . . 120.8(3) ?
    C2 C3 H3 . . 119.6 ?
    C4 C3 H3 . . 119.6 ?
    C12 C13 H13A . . 109.5 ?
    C12 C13 H13B . . 109.5 ?
    C12 C13 H13C . . 109.5 ?
    H13A C13 H13B . . 109.5 ?
    H13A C13 H13C . . 109.5 ?
    H13B C13 H13C . . 109.5 ?
    C11 C16 H16A . . 109.5 ?
    C11 C16 H16B . . 109.5 ?
    C11 C16 H16C . . 109.5 ?
    H16A C16 H16B . . 109.5 ?
    H16A C16 H16C . . 109.5 ?
    H16B C16 H16C . . 109.5 ?
    C11 C10 H10A . . 108.9 ?
    C11 C10 H10B . . 108.9 ?
    C8 C10 C11 . . 113.2(3) ?
    C8 C10 H10A . . 108.9 ?
    C8 C10 H10B . . 108.9 ?
    H10A C10 H10B . . 107.7 ?
    C17 C18 H18A . . 109.5 ?
    C17 C18 H18B . . 109.5 ?
    C17 C18 H18C . . 109.5 ?
    H18A C18 H18B . . 109.5 ?
    H18A C18 H18C . . 109.5 ?
    H18B C18 H18C . . 109.5 ?
    C12 C9 H9A . . 108.9 ?
    C12 C9 H9B . . 108.9 ?
    C8 C9 C12 . . 113.2(3) ?
    C8 C9 H9A . . 108.9 ?
    C8 C9 H9B . . 108.9 ?
    H9A C9 H9B . . 107.8 ?
    C12 C14 H14A . . 109.5 ?
    C12 C14 H14B . . 109.5 ?
    C12 C14 H14C . . 109.5 ?
    H14A C14 H14B . . 109.5 ?
    H14A C14 H14C . . 109.5 ?
    H14B C14 H14C . . 109.5 ?
    C21 C22 H22A . . 109.5 ?
    C21 C22 H22B . . 109.5 ?
    C21 C22 H22C . . 109.5 ?
    H22A C22 H22B . . 109.5 ?
    H22A C22 H22C . . 109.5 ?
    H22B C22 H22C . . 109.5 ?
loop_
    _geom_torsion_atom_site_label_1
    _geom_torsion_atom_site_label_2
    _geom_torsion_atom_site_label_3
    _geom_torsion_atom_site_label_4
    _geom_torsion_site_symmetry_1
    _geom_torsion_site_symmetry_2
    _geom_torsion_site_symmetry_3
    _geom_torsion_site_symmetry_4
    _geom_torsion
    _geom_torsion_publ_flag
    Cu1 O1 C1 C6 . . . . -5.6(4) ?
    Cu1 O1 C1 C2 . . . . 174.72(19) ?
    Cu1 N1 C7 C6 . . . . 7.8(4) ?
    Cu1 N1 C8 C10 . . . . 60.7(3) ?
    Cu1 N1 C8 C9 . . . . -60.1(3) ?
    Cu1 O2 C17 O3 . . . . 7.8(5) ?
    Cu1 O2 C17 C18 . . . . -172.3(3) ?
    Cu1 N2 C12 C13 . . . . 44.4(3) ?
    Cu1 N2 C12 C9 . . . . -74.1(3) ?
    Cu1 N2 C12 C14 . . . . 162.4(2) ?
    Cu1 N2 C11 C15 . . . . -165.8(2) ?
    Cu1 N2 C11 C16 . . . . -47.1(3) ?
    Cu1 N2 C11 C10 . . . . 70.5(3) ?
    Cu2 Cu2 O3 C17 3_655 . . . -131.2(8) ?
    Cu2 Cu2 O5 C19 3_655 . . . -5.2(3) ?
    Cu2 Cu2 O4 C19 3_655 . . 3_655 -1.9(3) ?
    Cu2 Cu2 O7 C21 3_655 . . . -4.8(3) ?
    Cu2 Cu2 O6 C21 3_655 . . 3_655 -2.2(3) ?
    Cu2 O3 C17 O2 . . . . 172.0(2) ?
    Cu2 O3 C17 C18 . . . . -7.9(6) ?
    Cu2 O5 C19 O4 . . . 3_655 5.8(5) ?
    Cu2 O5 C19 C20 . . . . -172.6(3) ?
    Cu2 O7 C21 O6 . . . 3_655 4.9(6) ?
    Cu2 O7 C21 C22 . . . . -174.1(3) ?
    O1 Cu1 N1 C7 . . . . -9.0(2) ?
    O1 Cu1 N1 C8 . . . . 176.8(2) ?
    O1 Cu1 O2 C17 . . . . -175.0(3) ?
    O1 Cu1 N2 C12 . . . . -11.9(15) ?
    O1 Cu1 N2 C11 . . . . -141.9(14) ?
    N1 Cu1 O1 C1 . . . . 8.2(2) ?
    N1 Cu1 O2 C17 . . . . 115.4(7) ?
    N1 Cu1 N2 C12 . . . . 65.23(18) ?
    N1 Cu1 N2 C11 . . . . -64.75(18) ?
    N1 C8 C10 C11 . . . . -66.2(4) ?
    N1 C8 C9 C12 . . . . 62.4(4) ?
    O2 Cu1 O1 C1 . . . . -164.2(2) ?
    O2 Cu1 N1 C7 . . . . 60.1(8) ?
    O2 Cu1 N1 C8 . . . . -114.1(7) ?
    O2 Cu1 N2 C12 . . . . -122.17(18) ?
    O2 Cu1 N2 C11 . . . . 107.85(18) ?
    O3 Cu2 O5 C19 . . . . 170.6(3) ?
    O3 Cu2 O4 C19 . . . 3_655 178.8(3) ?
    O3 Cu2 O7 C21 . . . . 179.5(3) ?
    O3 Cu2 O6 C21 . . . 3_655 177.1(3) ?
    O5 Cu2 O3 C17 . . . . 148.8(3) ?
    O5 Cu2 O4 C19 . . . 3_655 -84.4(3) ?
    O5 Cu2 O7 C21 . . . . -6.5(6) ?
    O5 Cu2 O6 C21 . . . 3_655 80.2(3) ?
    N2 Cu1 O1 C1 . . . . 85.2(15) ?
    N2 Cu1 N1 C7 . . . . 174.4(3) ?
    N2 Cu1 N1 C8 . . . . 0.2(2) ?
    N2 Cu1 O2 C17 . . . . 1.7(3) ?
    N2 C12 C9 C8 . . . . 7.7(4) ?
    N2 C11 C10 C8 . . . . -2.6(4) ?
    O4 Cu2 O3 C17 . . . . -122.8(3) ?
    O4 Cu2 O5 C19 . . . . 80.8(3) ?
    O4 Cu2 O7 C21 . . . . -90.6(3) ?
    O4 Cu2 O6 C21 . . . 3_655 1.8(11) ?
    C6 C5 C4 C3 . . . . -1.3(5) ?
    C7 N1 C8 C10 . . . . -113.9(3) ?
    C7 N1 C8 C9 . . . . 125.2(3) ?
    C7 C6 C5 C4 . . . . -178.9(3) ?
    C7 C6 C1 O1 . . . . 0.7(4) ?
    C7 C6 C1 C2 . . . . -179.6(3) ?
    O7 Cu2 O3 C17 . . . . -32.8(4) ?
    O7 Cu2 O5 C19 . . . . -3.5(6) ?
    O7 Cu2 O4 C19 . . . 3_655 79.7(3) ?
    O7 Cu2 O6 C21 . . . 3_655 -83.8(3) ?
    O6 Cu2 O3 C17 . . . . 57.8(4) ?
    O6 Cu2 O5 C19 . . . . -92.2(3) ?
    O6 Cu2 O4 C19 . . . 3_655 -5.9(11) ?
    O6 Cu2 O7 C21 . . . . 82.3(3) ?
    C12 N2 C11 C15 . . . . 70.2(4) ?
    C12 N2 C11 C16 . . . . -171.1(3) ?
    C12 N2 C11 C10 . . . . -53.5(3) ?
    C5 C6 C7 N1 . . . . 176.2(3) ?
    C5 C6 C1 O1 . . . . -177.7(3) ?
    C5 C6 C1 C2 . . . . 2.0(4) ?
    C5 C4 C3 C2 . . . . 1.5(5) ?
    C1 C6 C7 N1 . . . . -2.2(5) ?
    C1 C6 C5 C4 . . . . -0.4(4) ?
    C1 C2 C3 C4 . . . . 0.2(5) ?
    C11 N2 C12 C13 . . . . 169.0(3) ?
    C11 N2 C12 C9 . . . . 50.5(3) ?
    C11 N2 C12 C14 . . . . -73.0(4) ?
    C8 N1 C7 C6 . . . . -178.0(3) ?
    C15 C11 C10 C8 . . . . -128.3(3) ?
    C3 C2 C1 O1 . . . . 177.8(3) ?
    C3 C2 C1 C6 . . . . -2.0(4) ?
    C13 C12 C9 C8 . . . . -108.1(3) ?
    C16 C11 C10 C8 . . . . 112.3(3) ?
    C10 C8 C9 C12 . . . . -58.6(4) ?
    C9 C8 C10 C11 . . . . 55.3(4) ?
    C14 C12 C9 C8 . . . . 133.0(3) ?
loop_
    _geom_hbond_atom_site_label_D
    _geom_hbond_atom_site_label_H
    _geom_hbond_atom_site_label_A
    _geom_hbond_site_symmetry_A
    _geom_hbond_distance_DH
    _geom_hbond_distance_HA
    _geom_hbond_distance_DA
    _geom_hbond_angle_DHA
    N2 H2 O3 . 0.92 1.96 2.789(3) 149
    C7 H7 O1 8_765 0.94 2.27 3.026(3) 137
    C7 H7 O2 8_765 0.94 2.59 3.460(3) 153
    C15 H15B O1 7_576 0.97 2.54 3.490(4) 165
