# Supplementary material for: Crystal structure of a tetranuclear CuII complex with an O,N,N′-donor Schiff base ligand: hexa-μ2-acetato-bis­(2-{[(2,2,6,6-tetra­methyl­piperidin-4-yl)imino]­meth­yl}phenolato-κ3 O,N,N′)tetra­copper(II)
Source: Acta Crystallogr E Crystallogr Commun. 2016 Mar 31;72(Pt 4):597–9. doi: 10.1107/S2056989016005041 (PMC4910338; doi:10.1107/S2056989016005041)
Supplement: Supplementary file 2 [file e-72-00597-Isup2.hkl]

# 
# h,k,l, Fc-squared, Fo-squared, sigma(Fo-squared) and status flag 
# 
data_I
_shelx_title ' p in Pbcn' 
_shelx_refln_list_code          4 
_shelx_F_calc_maximum      445.24 
_exptl_crystal_F_000      2336.00 
_reflns_d_resolution_high  0.8020 
 
loop_ 
 _symmetry_equiv_pos_as_xyz 
 'x, y, z' 
 '-x+1/2, -y+1/2, z+1/2' 
 '-x, y, -z+1/2' 
 'x+1/2, -y+1/2, -z' 
 '-x, -y, -z' 
 'x-1/2, y-1/2, -z-1/2' 
 'x, -y, z-1/2' 
 '-x-1/2, y-1/2, z' 
 
_cell_length_a    31.2431 
_cell_length_b    10.7872 
_cell_length_c    15.2556 
_cell_angle_alpha  90.000 
_cell_angle_beta   90.000 
_cell_angle_gamma  90.000 
 
_shelx_F_squared_multiplier     1.000 
 
loop_ 
 _refln_index_h 
 _refln_index_k 
 _refln_index_l 
 _refln_F_squared_calc 
 _refln_F_squared_meas 
 _refln_F_squared_sigma 
 _refln_observed_status 
   4   0   0    30603.01    26790.27    171.41 o 
   6   0   0   102481.74    78992.66    367.19 o 
   8   0   0    30433.60    28195.07    259.12 o 
  10   0   0     2826.70     2803.86     98.22 o 
  12   0   0    34434.87    31671.68    355.29 o 
  14   0   0    74884.55    69110.45    496.01 o 
  16   0   0     8528.26     8553.35    114.27 o 
  18   0   0      173.63       77.96     39.38 o 
  20   0   0     1135.96     1485.42    119.27 o 
  22   0   0    19486.42    20398.00    420.51 o 
  24   0   0      466.53      493.33     45.30 o 
  26   0   0     2805.68     3173.32    136.63 o 
  28   0   0     3503.54     3932.91    162.10 o 
  30   0   0     3792.06     4188.48    171.86 o 
  32   0   0     5008.59     5777.33    195.51 o 
  34   0   0      878.65      754.38     75.78 o 
  36   0   0      758.29      861.58     68.36 o 
   1   1   0   165609.78   129498.45   1680.07 o 
   3   1   0    17513.98    18347.31    112.54 o 
   5   1   0    48720.48    44772.45    176.87 o 
   7   1   0      185.96      209.17      9.90 o 
   9   1   0     5218.31     5184.41     46.03 o 
  11   1   0      637.92      618.69     20.03 o 
  13   1   0    37284.64    35643.61    408.06 o 
  15   1   0       13.91       40.70     20.21 o 
  17   1   0     2964.18     3694.73    113.01 o 
  19   1   0     4194.35     3667.64    117.89 o 
  21   1   0     3960.36     3668.72    179.30 o 
  23   1   0      710.82      748.22     38.45 o 
  25   1   0     2850.47     3038.88     98.03 o 
  27   1   0     7072.43     7631.69    124.51 o 
  29   1   0      973.84     1015.64     66.60 o 
  31   1   0       13.30      -58.25     58.25 o 
  33   1   0      805.90      773.69     79.84 o 
  35   1   0     1079.77     1074.71     57.21 o 
  37   1   0       93.52       20.45     52.62 o 
   0   2   0     5700.20     5787.11     73.25 o 
   2   2   0    42218.27    40330.64    124.58 o 
   4   2   0     7543.93     8328.34     48.57 o 
   6   2   0    42856.81    42567.56    264.99 o 
   8   2   0    36404.96    36061.65    288.04 o 
  10   2   0     3746.19     3220.03    101.87 o 
  12   2   0     7425.09     7331.50    169.42 o 
  14   2   0    12716.23    12762.25    246.27 o 
  16   2   0    22256.96    21946.80    222.12 o 
  18   2   0     3381.25     3564.78     95.67 o 
  20   2   0     3327.44     3370.92     97.98 o 
  22   2   0     5716.89     5753.49    223.48 o 
  24   2   0    15274.29    16274.91    191.76 o 
  26   2   0        1.97      -14.28     32.45 o 
  28   2   0      393.98      346.19     48.29 o 
  30   2   0     4894.27     5044.27    129.37 o 
  32   2   0      359.16      219.34     37.06 o 
  34   2   0      467.74      401.08     30.58 o 
  36   2   0        0.29      -16.32     28.72 o 
   1   3   0     3164.18     3052.67     34.56 o 
   3   3   0      899.30      601.66     21.10 o 
   5   3   0    41269.59    41355.12    132.05 o 
   7   3   0      476.54      458.07     36.84 o 
   9   3   0     2163.05     2842.28     91.71 o 
  11   3   0    85625.60    85809.86    549.86 o 
  13   3   0      416.35      572.76     56.73 o 
  15   3   0    16046.90    14958.85    280.08 o 
  17   3   0    31442.22    31543.01    291.69 o 
  19   3   0    10382.18    11548.33    184.93 o 
  21   3   0     3768.32     3833.26    198.52 o 
  23   3   0     6397.03     6208.02    112.78 o 
  25   3   0    11745.91    12380.34    344.67 o 
  27   3   0       54.28       20.51     29.49 o 
  29   3   0     4950.89     4864.73    123.63 o 
  31   3   0     2403.26     2476.42    160.51 o 
  33   3   0      332.37      346.92     30.34 o 
  35   3   0       78.82        0.95     16.59 o 
   0   4   0     1698.17     1859.88     36.01 o 
   2   4   0      373.40      231.24     15.29 o 
   4   4   0      292.27      214.57     17.27 o 
   6   4   0    34331.82    34881.12    141.75 o 
   8   4   0    20769.64    21937.27    165.47 o 
  10   4   0    16576.28    16483.35    157.51 o 
  12   4   0    13752.58    14058.45    239.75 o 
  14   4   0      311.18      313.66     47.79 o 
  16   4   0    29584.80    30488.75    293.63 o 
  18   4   0      174.53      132.43     34.64 o 
  20   4   0        8.06       24.56     69.05 o 
  22   4   0       60.67       97.92     17.46 o 
  24   4   0     2039.31     2066.52     78.28 o 
  26   4   0      828.47      789.20     57.18 o 
  28   4   0     3126.29     3127.40     96.77 o 
  30   4   0     1515.92     1538.26     82.60 o 
  32   4   0        0.67      -19.36     19.36 o 
  34   4   0        5.89       30.45     21.27 o 
  36   4   0       54.58        7.21     16.94 o 
   1   5   0     4041.14     3848.81     42.60 o 
   3   5   0     5413.59     5545.55     71.49 o 
   5   5   0     4161.96     3920.44     70.45 o 
   7   5   0      221.33      275.30     39.98 o 
   9   5   0     2150.95     2056.98    103.41 o 
  11   5   0     7560.81     7366.17    131.54 o 
  13   5   0    25287.07    27465.90    272.43 o 
  15   5   0     1741.14     1964.74     60.19 o 
  17   5   0      488.04      422.35     43.65 o 
  19   5   0    10737.86    11300.08    280.37 o 
  21   5   0     4744.64     4949.19    185.71 o 
  23   5   0      474.90      423.84     68.72 o 
  25   5   0      201.16      329.15     67.12 o 
  27   5   0      503.58      506.49     75.60 o 
  29   5   0      260.15      217.64     57.81 o 
  31   5   0      430.63      350.66     54.18 o 
  33   5   0     1356.47     1283.03     73.29 o 
  35   5   0     1834.39     1719.03     65.16 o 
   0   6   0    39550.52    41599.98    387.58 o 
   2   6   0     8952.32    10256.87    202.59 o 
   4   6   0      868.76      716.73     50.26 o 
   6   6   0     6640.35     6809.49    149.64 o 
   8   6   0     2993.46     3019.28    101.35 o 
  10   6   0      274.57      130.77     30.32 o 
  12   6   0     6940.62     7041.10    216.91 o 
  14   6   0    15192.97    15907.79    333.00 o 
  16   6   0      693.34      714.30     57.95 o 
  18   6   0     1535.51     1476.74     79.81 o 
  20   6   0      462.55      555.02     73.45 o 
  22   6   0      920.44      844.77     89.22 o 
  24   6   0      101.40       17.63     49.31 o 
  26   6   0     1643.68     1666.48    118.60 o 
  28   6   0      378.89      314.17     59.93 o 
  30   6   0       45.65       56.25     34.29 o 
  32   6   0      319.75      354.93     43.06 o 
  34   6   0      256.04      208.11     27.73 o 
   1   7   0    16978.84    16707.21    186.50 o 
   3   7   0     6446.81     7283.76    194.97 o 
   5   7   0     6713.76     7023.15    202.23 o 
   7   7   0      690.03      647.64     70.33 o 
   9   7   0     2966.82     2981.80    148.11 o 
  11   7   0       10.10       -5.11     32.44 o 
  13   7   0     7868.20     8184.39    170.69 o 
  15   7   0     2491.07     2396.87     98.88 o 
  17   7   0       98.20       17.37     53.64 o 
  19   7   0     1757.50     1626.79    119.31 o 
  21   7   0     2533.65     2684.88    146.01 o 
  23   7   0      404.51      486.81     76.93 o 
  25   7   0      144.58      119.69     55.77 o 
  27   7   0     1283.21     1296.68     95.21 o 
  29   7   0        5.04       22.32     32.76 o 
  31   7   0      102.21      131.41     33.88 o 
   0   8   0     1436.76     1350.46     91.00 o 
   2   8   0     1243.97     1222.88     50.99 o 
   4   8   0       87.91       90.36     26.13 o 
   6   8   0      117.70       42.91     20.02 o 
   8   8   0      184.35      203.38     31.98 o 
  10   8   0     3755.89     3769.71     90.85 o 
  12   8   0      313.37      383.08     48.28 o 
  14   8   0      612.87      737.80     86.91 o 
  16   8   0       31.94       21.13     50.38 o 
  18   8   0      118.91      120.78     49.56 o 
  20   8   0      832.99      799.37     90.24 o 
  22   8   0      266.43      300.65     65.04 o 
  24   8   0      288.00      318.86     61.24 o 
  26   8   0       48.69       41.75     39.86 o 
  28   8   0        4.08      -30.05     30.05 o 
  30   8   0       23.27       -3.57     21.50 o 
   1   9   0     1526.20     1446.34     71.23 o 
   3   9   0     1549.13     1641.76     74.29 o 
   5   9   0      375.42      435.44     48.47 o 
   7   9   0     2331.35     2351.81     87.93 o 
   9   9   0     5052.64     4797.62    123.75 o 
  11   9   0      413.46      457.60     75.74 o 
  13   9   0      251.63      310.86     63.95 o 
  15   9   0      140.16      167.96     61.32 o 
  17   9   0      172.49      103.12     56.46 o 
  19   9   0      287.52      187.20     63.13 o 
  21   9   0      763.79      662.33     77.06 o 
  23   9   0       20.13       20.51     37.03 o 
  25   9   0     1423.71     1402.33     86.55 o 
   0  10   0      939.72      812.67     80.11 o 
   2  10   0      882.26      900.73     60.86 o 
   4  10   0       77.80       48.40     29.46 o 
   6  10   0      776.00      836.99     59.09 o 
   8  10   0       56.29       59.10     46.25 o 
  10  10   0       48.26      -37.85     53.29 o 
  12  10   0      725.04      648.49     81.81 o 
  14  10   0      877.57      989.93     94.74 o 
  16  10   0      397.92      342.49     65.91 o 
  18  10   0      315.36      250.43     54.10 o 
  20  10   0      186.48       95.10     42.31 o 
  22  10   0      186.11      132.27     38.90 o 
  24  10   0        1.07       40.53     28.86 o 
   1  11   0        0.99        0.03     31.48 o 
   3  11   0      140.89      117.13     32.96 o 
   5  11   0      142.24      133.51     32.66 o 
   7  11   0      154.99      108.52     46.56 o 
   9  11   0       13.58      -41.07     41.07 o 
  11  11   0      189.53      179.93     47.49 o 
  13  11   0      545.66      610.44     67.19 o 
  15  11   0       54.46       15.13     35.18 o 
  17  11   0      147.54      172.76     43.56 o 
  19  11   0       37.98       24.80     28.22 o 
  21  11   0       76.20       91.62     25.20 o 
   0  12   0       47.29        8.59     34.39 o 
   2  12   0      852.63      854.07     68.87 o 
   4  12   0       22.66        1.15     32.43 o 
   6  12   0       71.68       94.03     37.64 o 
   8  12   0        7.52        6.41     32.04 o 
  10  12   0      469.66      521.76     51.81 o 
  12  12   0        9.58      -25.11     29.75 o 
  14  12   0      149.00      135.54     29.02 o 
  16  12   0      397.11      418.64     37.93 o 
   7  13   0       40.51       63.96     20.48 o 
   1   1   1    69224.74    62446.18     96.80 o 
   2   1   1       14.68       18.09      6.69 o 
   3   1   1    85989.91    75952.49    407.35 o 
   4   1   1     1092.93     1137.86     21.86 o 
   5   1   1     2375.01     2301.72     29.19 o 
   6   1   1      162.87      166.98     12.33 o 
   7   1   1       11.51       38.63     11.45 o 
   8   1   1     5174.41     5144.17     53.85 o 
   9   1   1     5543.80     5226.17     57.71 o 
  10   1   1      881.62      963.74     25.90 o 
  11   1   1     7651.81     7139.01     67.93 o 
  12   1   1     4386.03     4501.33     57.29 o 
  13   1   1    25780.35    25475.25    152.78 o 
  14   1   1      565.25      585.42     28.61 o 
  15   1   1    13699.03    14041.33    128.20 o 
  16   1   1      141.20      170.86     20.87 o 
  17   1   1      333.18      369.98     27.29 o 
  18   1   1       17.41        6.88     13.12 o 
  19   1   1        7.71      -18.02     22.41 o 
  20   1   1      332.56      243.24     34.28 o 
  21   1   1     2249.37     2273.27    101.82 o 
  22   1   1      608.09      626.64     66.75 o 
  23   1   1      389.38      422.25     27.32 o 
  24   1   1      309.15      296.36     25.59 o 
  25   1   1     1426.47     1570.69     41.08 o 
  26   1   1      221.60      212.76     21.63 o 
  27   1   1     2345.23     2379.05     58.09 o 
  28   1   1      842.03      816.14     37.37 o 
  29   1   1       36.56      -20.22     20.22 o 
  30   1   1       42.84       30.10     22.53 o 
  31   1   1      286.07      306.39     30.32 o 
  32   1   1       20.30      -24.28     24.28 o 
  33   1   1        5.51      -23.47     23.47 o 
  34   1   1      591.71      572.96     33.76 o 
  35   1   1      252.66      219.66     24.13 o 
  36   1   1        0.08      -17.49     17.49 o 
  37   1   1       59.80       60.74     13.21 o 
   0   2   1     6565.18     7145.68     64.73 o 
   1   2   1     2303.06     2371.99     17.46 o 
   2   2   1    34087.95    32308.34    108.53 o 
   3   2   1     1008.29      912.90     20.54 o 
   4   2   1     2246.06     1755.42     27.17 o 
   5   2   1     7959.57     7623.88     60.81 o 
   6   2   1      156.45      168.40     14.84 o 
   7   2   1    47746.58    46430.32    177.91 o 
   8   2   1     7496.02     7473.05     77.97 o 
   9   2   1      727.82      721.97     29.13 o 
  10   2   1      711.34      523.04     28.04 o 
  11   2   1       33.55       15.55     14.00 o 
  12   2   1     4104.24     3438.27     57.70 o 
  13   2   1     2903.21     3076.25     57.59 o 
  14   2   1    22213.85    22130.45    183.63 o 
  15   2   1        3.86       33.47     17.71 o 
  16   2   1     3165.96     2990.46     63.17 o 
  17   2   1     1218.38     1350.89     46.31 o 
  18   2   1     1704.28     1573.11     50.64 o 
  19   2   1     2145.68     2258.99     78.49 o 
  20   2   1      666.15      676.13     35.53 o 
  21   2   1     1080.61     1138.09    103.53 o 
  22   2   1     1174.01     1235.57     47.32 o 
  23   2   1       10.88        0.87     17.61 o 
  24   2   1     1314.18     1437.61     37.79 o 
  25   2   1      441.92      487.32     27.67 o 
  26   2   1     2892.49     2951.38     61.12 o 
  27   2   1       39.00       51.49     19.06 o 
  28   2   1      441.51      396.47     35.20 o 
  29   2   1      102.92       66.35     25.04 o 
  30   2   1      770.96      774.44     42.49 o 
  31   2   1      238.72      222.31     28.13 o 
  32   2   1      177.62       45.42     22.05 o 
  33   2   1      618.67      568.31     28.35 o 
  34   2   1      152.32      137.26     18.89 o 
  35   2   1       27.18       -6.14     13.92 o 
  36   2   1      451.67      461.60     28.10 o 
  37   2   1       12.06      -11.78     11.78 o 
   1   3   1      627.34      703.89     12.37 o 
   2   3   1     8381.53     8399.18     39.94 o 
   3   3   1       53.81       62.40      6.62 o 
   4   3   1    10882.27    11157.28     56.39 o 
   5   3   1      401.99      347.87     13.47 o 
   6   3   1    17589.78    17687.56    142.57 o 
   7   3   1    12303.75    13219.60    118.42 o 
   8   3   1     3456.52     3769.13     68.84 o 
   9   3   1      189.08      228.84     23.91 o 
  10   3   1     2496.57     2428.55     63.75 o 
  11   3   1     3316.03     3394.85     79.64 o 
  12   3   1     6335.23     6351.17     91.77 o 
  13   3   1     6117.05     6455.03     96.77 o 
  14   3   1        6.78        4.85     17.99 o 
  15   3   1      441.69      373.22     31.35 o 
  16   3   1       20.12       14.21     19.83 o 
  17   3   1      578.76      573.46     37.55 o 
  18   3   1      377.42      356.69     34.83 o 
  19   3   1      414.71      433.08     36.02 o 
  20   3   1     1322.89     1257.57     46.75 o 
  21   3   1      420.78      394.44     30.67 o 
  22   3   1       85.54       35.10     22.56 o 
  23   3   1       31.49       17.15     16.98 o 
  24   3   1      665.94      624.51     33.02 o 
  25   3   1      186.19      122.15     25.33 o 
  26   3   1     1167.57     1198.51     45.80 o 
  27   3   1       53.51      -23.15     23.15 o 
  28   3   1       33.46       19.82     21.65 o 
  29   3   1       46.76       12.77     21.42 o 
  30   3   1      213.50      182.89     25.59 o 
  31   3   1        7.75        3.85     16.10 o 
  32   3   1       22.35       14.18     13.78 o 
  33   3   1        7.60      -14.18     14.18 o 
  34   3   1      156.60      129.00     16.30 o 
  35   3   1      186.17      173.60     18.24 o 
  36   3   1      187.91      163.26     22.00 o 
   0   4   1      470.84      590.37     28.95 o 
   1   4   1      573.46      415.56      8.85 o 
   2   4   1     4407.44     3903.83     29.63 o 
   3   4   1     4772.56     4401.67     36.25 o 
   4   4   1     3510.26     4015.65     35.85 o 
   5   4   1     1545.08     1975.15     30.75 o 
   6   4   1        0.26        1.94      7.47 o 
   7   4   1       15.50       10.84      9.28 o 
   8   4   1     1567.15     1650.36     32.87 o 
   9   4   1     5167.09     5141.66     59.42 o 
  10   4   1    17554.76    19039.06    109.45 o 
  11   4   1     4837.38     5173.25     60.03 o 
  12   4   1      124.02       44.02     17.33 o 
  13   4   1     1549.98     1562.51     51.56 o 
  14   4   1     6807.02     7408.40    111.88 o 
  15   4   1     4437.62     4670.49     92.29 o 
  16   4   1    11689.23    12299.41    152.80 o 
  17   4   1    10143.08    10408.41    194.50 o 
  18   4   1      409.15      402.87     35.72 o 
  19   4   1       49.64       36.86     17.02 o 
  20   4   1       92.08       75.02     22.60 o 
  21   4   1       93.68      103.86     18.85 o 
  22   4   1       16.71       -6.08     20.58 o 
  23   4   1      622.53      566.77     34.00 o 
  24   4   1     2246.56     2321.47     58.11 o 
  25   4   1      352.29      330.17     28.92 o 
  26   4   1     2039.92     2059.57     57.97 o 
  27   4   1       87.16       68.51     18.68 o 
  28   4   1     1229.15     1236.26     41.55 o 
  29   4   1      401.22      438.53     27.85 o 
  30   4   1      930.08      849.45     33.52 o 
  31   4   1       66.78       32.70     19.05 o 
  32   4   1        3.79      -14.26     14.26 o 
  33   4   1       74.00       42.82     17.17 o 
  34   4   1        0.09      -22.77     22.77 o 
  35   4   1        5.38      -17.32     17.32 o 
  36   4   1      119.57       94.68     22.59 o 
   1   5   1     8963.59     9311.02     60.66 o 
   2   5   1        5.77       -9.52      9.52 o 
   3   5   1     1993.56     1731.60     29.73 o 
   4   5   1    22605.44    23561.14    105.47 o 
   5   5   1      720.95      710.38     24.00 o 
   6   5   1     3959.64     4410.17     96.43 o 
   7   5   1       49.43      114.49     23.21 o 
   8   5   1     1488.72     1637.53     37.31 o 
   9   5   1      112.19      119.09     14.70 o 
  10   5   1      608.31      474.53     26.68 o 
  11   5   1     3300.43     3201.20     55.80 o 
  12   5   1     7097.36     7175.39    105.82 o 
  13   5   1     3131.14     3122.39     72.90 o 
  14   5   1     3184.47     3341.06     77.86 o 
  15   5   1    15483.34    16108.01    171.41 o 
  16   5   1      241.92      269.37     28.12 o 
  17   5   1     7477.31     8042.11    127.46 o 
  18   5   1    15270.87    15469.03    139.75 o 
  19   5   1        7.69      -16.17     16.17 o 
  20   5   1      258.58      285.20     28.17 o 
  21   5   1        4.36      -30.86     30.86 o 
  22   5   1        4.96       -2.17     31.45 o 
  23   5   1      630.90      686.36     86.52 o 
  24   5   1     2401.64     2516.64    140.33 o 
  25   5   1      848.62      826.03     64.77 o 
  26   5   1     2646.37     2782.17    102.49 o 
  27   5   1     1385.91     1550.67     80.84 o 
  28   5   1     2570.00     2733.96     99.45 o 
  29   5   1     1082.90     1031.89     96.93 o 
  30   5   1     1141.73     1212.41     64.87 o 
  31   5   1      376.88      272.36     33.68 o 
  32   5   1        3.68        8.27     21.85 o 
  33   5   1        8.11      -20.72     20.72 o 
  34   5   1       35.21       67.66     18.88 o 
  35   5   1        3.00       -8.24     20.55 o 
   0   6   1     1850.67     2154.37     64.83 o 
   1   6   1     7602.50     7602.37    100.10 o 
   2   6   1     9101.35     9759.73    106.44 o 
   3   6   1      362.64      280.39     21.21 o 
   4   6   1      583.86      561.18     28.89 o 
   5   6   1     4044.60     4019.00     93.63 o 
   6   6   1     2032.43     2007.49     68.70 o 
   7   6   1     2313.82     2217.23     73.26 o 
   8   6   1     1103.76     1098.43     53.75 o 
   9   6   1      649.72      541.46     52.47 o 
  10   6   1      585.53      532.14     42.44 o 
  11   6   1      204.99      351.78     37.40 o 
  12   6   1      255.95      204.81     32.58 o 
  13   6   1     5431.41     5918.67    128.00 o 
  14   6   1      233.93      220.43     30.68 o 
  15   6   1     9620.61    10314.94    149.79 o 
  16   6   1     2219.87     2243.54     65.40 o 
  17   6   1     3190.82     3504.84     81.58 o 
  18   6   1      175.61      172.62     27.61 o 
  19   6   1      132.85       77.64     41.88 o 
  20   6   1      897.54      805.36     62.64 o 
  21   6   1        1.51       16.21     27.79 o 
  22   6   1      339.99      303.27     43.07 o 
  23   6   1      113.86      104.31     37.69 o 
  24   6   1     1009.11      937.44     99.10 o 
  25   6   1      774.46      789.36     63.08 o 
  26   6   1      118.82      103.58     29.00 o 
  27   6   1      148.99      133.08     38.00 o 
  28   6   1        4.86        5.60     25.71 o 
  29   6   1      120.39       72.72     27.15 o 
  30   6   1      696.71      650.88     62.32 o 
  31   6   1      535.52      577.48     41.18 o 
  32   6   1       54.74       27.54     19.28 o 
  33   6   1       28.43       38.42     32.02 o 
  34   6   1      102.05      119.35     23.96 o 
   1   7   1    13780.97    14248.35    144.03 o 
   2   7   1     6817.04     7182.76    127.50 o 
   3   7   1      244.34      222.79     70.61 o 
   4   7   1     9010.79     9768.00    153.64 o 
   5   7   1     4970.04     5183.55    114.59 o 
   6   7   1     2954.28     3282.69     92.19 o 
   7   7   1      414.66      394.00     49.34 o 
   8   7   1      388.37      408.08     58.68 o 
   9   7   1     3743.63     3914.14    163.86 o 
  10   7   1     5403.97     5616.86    103.65 o 
  11   7   1      232.41      243.70     29.69 o 
  12   7   1     6394.12     6766.50    121.16 o 
  13   7   1     3235.39     3408.08     79.90 o 
  14   7   1       18.74       22.33     23.21 o 
  15   7   1     3249.11     3505.05     85.33 o 
  16   7   1      329.66      317.73     29.14 o 
  17   7   1      272.19      273.95     41.06 o 
  18   7   1     1028.09      921.56     78.51 o 
  19   7   1        4.65      -11.99     30.00 o 
  20   7   1     1300.29     1402.35     78.84 o 
  21   7   1      500.28      571.03     58.71 o 
  22   7   1      947.06      962.08     67.36 o 
  23   7   1      202.33      119.67     38.13 o 
  24   7   1      113.71       71.60     36.67 o 
  25   7   1       54.07       44.97     38.18 o 
  26   7   1     1349.01     1295.99     71.84 o 
  27   7   1      635.88      639.91     51.13 o 
  28   7   1     1517.28     1510.67     67.55 o 
  29   7   1        3.60      -13.22     53.05 o 
  30   7   1      108.88      102.58     24.02 o 
  31   7   1       14.09        5.69     14.93 o 
  32   7   1       31.44        7.62     13.41 o 
  33   7   1        1.28       49.79     20.79 o 
   0   8   1    21850.26    21623.35    233.34 o 
   1   8   1     2739.21     2729.52     63.37 o 
   2   8   1     3066.13     2843.49     57.04 o 
   3   8   1       89.77       32.42     23.26 o 
   4   8   1     3064.00     2917.20     73.55 o 
   5   8   1      663.81      693.42     28.08 o 
   6   8   1      957.00      897.95     33.48 o 
   7   8   1    10734.58    11195.31    103.61 o 
   8   8   1     5055.65     5324.45     73.65 o 
   9   8   1     3715.71     3802.66     64.04 o 
  10   8   1      396.51      401.92     29.49 o 
  11   8   1      974.39     1072.87     46.94 o 
  12   8   1     1289.91     1458.93     55.94 o 
  13   8   1     3172.92     3282.54    112.19 o 
  14   8   1     3617.86     3581.72    117.96 o 
  15   8   1      617.05      661.19     60.14 o 
  16   8   1      180.03      210.44     44.47 o 
  17   8   1     2333.13     2535.22    102.10 o 
  18   8   1      325.72      336.54     48.06 o 
  19   8   1      920.58      959.90     68.98 o 
  20   8   1      578.04      547.76     56.47 o 
  21   8   1      600.27      654.82     74.60 o 
  22   8   1     1664.51     1665.78     83.16 o 
  23   8   1     2144.82     1955.15     85.83 o 
  24   8   1       58.69       98.04     33.14 o 
  25   8   1      883.15      935.30     58.79 o 
  26   8   1      183.70      225.25     34.22 o 
  27   8   1       18.72       -7.06     24.42 o 
  28   8   1      448.78      444.80     36.66 o 
  29   8   1      360.17      392.68     31.95 o 
  30   8   1        3.73      -20.65     21.54 o 
  31   8   1      178.30      167.16     26.86 o 
   1   9   1     2119.46     2033.96     58.90 o 
   2   9   1     2515.72     2463.15     64.13 o 
   3   9   1     1001.36      997.66     44.23 o 
   4   9   1     1434.42     1375.83     50.66 o 
   5   9   1     1530.20     1552.50     53.03 o 
   6   9   1     1606.44     1622.86     52.83 o 
   7   9   1      168.42      180.81     26.00 o 
   8   9   1      228.61      207.86     27.47 o 
   9   9   1      284.13      280.31     29.20 o 
  10   9   1      719.32      846.82     49.30 o 
  11   9   1      461.71      501.87     50.44 o 
  12   9   1     3257.69     3758.44    120.13 o 
  13   9   1     1824.64     1871.72     89.03 o 
  14   9   1      422.66      457.18     51.55 o 
  15   9   1       81.91       64.47     39.63 o 
  16   9   1      236.51      217.63     40.44 o 
  17   9   1       35.77       25.96     34.73 o 
  18   9   1     1923.05     1920.48     96.61 o 
  19   9   1      273.38      339.42     45.83 o 
  20   9   1     3065.40     3047.29    145.14 o 
  21   9   1      196.52      190.68     40.59 o 
  22   9   1      555.99      492.22     47.79 o 
  23   9   1       57.01       80.75     30.36 o 
  24   9   1       40.84       40.92     25.46 o 
  25   9   1       44.30       33.02     24.42 o 
  26   9   1      446.46      485.39     54.88 o 
  27   9   1      288.65      272.23     27.37 o 
  28   9   1       41.43       34.16     16.77 o 
   0  10   1      116.50       77.65     36.42 o 
   1  10   1     1324.04     1412.12     51.48 o 
   2  10   1      833.51      964.47     44.82 o 
   3  10   1       10.35      -27.21     27.21 o 
   4  10   1      254.08      195.31     30.16 o 
   5  10   1     4077.36     4387.39     83.53 o 
   6  10   1      269.83      285.61     32.06 o 
   7  10   1     4987.72     5185.03     90.21 o 
   8  10   1       17.67       50.87     38.46 o 
   9  10   1     2905.52     3065.62    105.44 o 
  10  10   1      182.48      128.75     41.69 o 
  11  10   1      177.10      133.22     40.56 o 
  12  10   1      178.84      132.12     60.96 o 
  13  10   1      643.61      594.63     55.22 o 
  14  10   1        9.59       19.18     32.48 o 
  15  10   1     2086.54     2054.87     86.23 o 
  16  10   1      621.88      624.76     52.53 o 
  17  10   1     1950.78     1979.65     81.07 o 
  18  10   1       29.82      -12.13     29.33 o 
  19  10   1       27.71      -12.05     29.66 o 
  20  10   1       48.23       47.43     27.47 o 
  21  10   1      855.54      823.56     47.93 o 
  22  10   1        0.85        8.00     46.93 o 
  23  10   1     1270.32     1276.95     53.12 o 
  24  10   1      116.14      101.67     20.83 o 
  25  10   1      280.44      244.73     22.65 o 
   1  11   1      115.19       73.88     26.54 o 
   2  11   1     1061.17     1101.52     46.11 o 
   3  11   1     1634.03     1817.50     56.05 o 
   4  11   1     2340.12     2550.49     62.20 o 
   5  11   1       42.40      -13.27     59.09 o 
   6  11   1      755.66      635.64     69.36 o 
   7  11   1       78.57       48.20     33.35 o 
   8  11   1        9.05       22.17     20.03 o 
   9  11   1      156.36       77.49     22.32 o 
  10  11   1      165.58      218.42     29.91 o 
  11  11   1     1620.99     1461.66     93.73 o 
  12  11   1      446.91      511.74     44.91 o 
  13  11   1       46.82       36.83     29.08 o 
  14  11   1       45.51       50.01     28.90 o 
  15  11   1     1052.71     1043.20     64.62 o 
  16  11   1        0.40        2.49     23.91 o 
  17  11   1      589.70      591.89     40.93 o 
  18  11   1     1073.80      997.42     47.34 o 
  19  11   1       57.01       36.21     18.61 o 
  20  11   1      535.15      512.68     33.20 o 
  21  11   1      122.80      142.29     18.42 o 
  22  11   1      140.36      135.26     27.38 o 
   0  12   1       16.22      100.72     68.88 o 
   1  12   1     1733.16     1824.08     55.38 o 
   2  12   1      346.67      426.96     44.79 o 
   3  12   1      240.53      262.41     35.92 o 
   4  12   1        6.62      -26.49     26.49 o 
   5  12   1      444.99      396.18     37.48 o 
   6  12   1       11.85       58.80     54.77 o 
   7  12   1     1481.15     1558.25     59.70 o 
   8  12   1       22.24       37.69     36.94 o 
   9  12   1      952.00      995.98     48.32 o 
  10  12   1       58.09       55.62     23.56 o 
  11  12   1      107.17       92.94     23.19 o 
  12  12   1       90.31      112.35     23.60 o 
  13  12   1      226.07      207.09     25.11 o 
  14  12   1      100.38      106.15     35.35 o 
  15  12   1      229.34      205.75     22.81 o 
  16  12   1      235.59      192.33     20.50 o 
  17  12   1      308.54      255.94     29.53 o 
   6  13   1      660.77      646.22     45.88 o 
   7  13   1        0.04       -5.13     16.88 o 
   8  13   1       35.20       19.74     22.78 o 
   9  13   1      195.34      171.36     24.13 o 
   0   0   2     2576.06     2545.67     36.43 o 
   1   0   2    47628.03    42438.32    143.13 o 
   2   0   2   198241.84   156912.73    591.75 o 
   3   0   2    21730.07    21146.03    141.17 o 
   4   0   2     2107.31     1919.04     48.50 o 
   5   0   2    54784.42    50131.68    262.75 o 
   6   0   2     3445.85     3708.66     80.02 o 
   7   0   2     5779.13     6393.99    113.03 o 
   8   0   2    11403.43    12276.96    168.48 o 
   9   0   2     6582.03     6578.49    133.82 o 
  10   0   2    26560.85    25364.04    279.50 o 
  11   0   2    17192.67    17129.13    244.40 o 
  12   0   2    25783.72    24046.41    306.24 o 
  13   0   2     8813.81     9077.97    200.58 o 
  14   0   2     1951.37     2327.43    110.03 o 
  15   0   2      791.27     1178.42     87.45 o 
  16   0   2    11972.43    12076.76    263.66 o 
  17   0   2     2268.30     2574.15    131.55 o 
  18   0   2      654.32      948.61     90.79 o 
  19   0   2     1101.02      970.13     94.97 o 
  20   0   2     7034.28     7632.29    246.17 o 
  21   0   2       21.39       87.62     46.41 o 
  22   0   2      297.94      252.90     67.36 o 
  23   0   2      505.45      514.35     42.41 o 
  24   0   2     9821.83    10138.46    149.49 o 
  25   0   2       42.61       53.41     50.11 o 
  26   0   2        1.22        7.85     22.30 o 
  27   0   2      533.61      538.83     39.94 o 
  28   0   2        0.94      -10.23     19.03 o 
  29   0   2      976.92     1025.65     53.85 o 
  30   0   2     4807.86     5134.27    183.59 o 
  31   0   2        2.22      -30.87     36.06 o 
  32   0   2     2835.14     3057.43    102.26 o 
  33   0   2      888.86      930.24     59.70 o 
  34   0   2      340.25      353.96     41.45 o 
  35   0   2     1897.96     1892.36     71.49 o 
  36   0   2       23.14      -10.60     32.07 o 
  37   0   2      131.16      152.47     35.29 o 
  38   0   2      715.38      818.71     52.68 o 
   1   1   2    11288.82    10411.63     49.82 o 
   2   1   2    82400.91    71936.68    166.04 o 
   3   1   2    29002.82    26197.68    112.38 o 
   4   1   2    56253.09    51079.39    474.89 o 
   5   1   2      289.98      304.55     15.49 o 
   6   1   2    26300.61    26009.29    147.14 o 
   7   1   2       10.35       25.58     11.10 o 
   8   1   2     3742.09     3622.50     60.13 o 
   9   1   2     1255.19     1359.32     31.60 o 
  10   1   2     3213.86     3088.48     47.80 o 
  11   1   2    28553.67    27048.92    183.22 o 
  12   1   2    10715.23    10451.06     95.31 o 
  13   1   2       75.37       59.92     16.12 o 
  14   1   2      323.87      460.41     28.34 o 
  15   1   2     6627.62     6950.73    132.47 o 
  16   1   2     1350.91     1400.30     48.56 o 
  17   1   2     3972.62     3752.66     77.41 o 
  18   1   2     2551.68     2674.18    129.27 o 
  19   1   2     2486.49     2368.62     97.77 o 
  20   1   2     7499.12     7674.51    176.31 o 
  21   1   2        3.30       -6.82     36.12 o 
  22   1   2      153.99      198.87     39.61 o 
  23   1   2       91.01       55.71     16.33 o 
  24   1   2      539.93      564.24     30.29 o 
  25   1   2     5567.90     6031.01     89.79 o 
  26   1   2     2243.47     2412.31     64.11 o 
  27   1   2     1635.49     1720.26     45.56 o 
  28   1   2     1847.04     1883.12     47.70 o 
  29   1   2     2914.26     3250.72     67.10 o 
  30   1   2       77.46       61.94     21.14 o 
  31   1   2       21.09       19.33     21.14 o 
  32   1   2        0.20        6.11     23.13 o 
  33   1   2      616.39      621.42     34.17 o 
  34   1   2     1576.55     1708.89     50.71 o 
  35   1   2      301.73      299.25     34.34 o 
  36   1   2      147.38      122.55     31.84 o 
  37   1   2      388.13      415.87     23.96 o 
  38   1   2       19.23       10.56     15.11 o 
   0   2   2    31344.75    28518.45    139.33 o 
   1   2   2    16325.59    17379.58    112.69 o 
   2   2   2      986.40     1031.55     13.61 o 
   3   2   2    12807.52    12857.18     80.50 o 
   4   2   2    15460.21    15553.33    102.11 o 
   5   2   2     3816.92     3733.13     44.20 o 
   6   2   2        5.98       60.78     12.12 o 
   7   2   2     2781.96     2637.12     49.37 o 
   8   2   2    17915.31    16740.03    101.44 o 
   9   2   2     7603.90     7188.79     71.29 o 
  10   2   2     2612.41     2905.57     48.57 o 
  11   2   2      204.52      232.81     19.41 o 
  12   2   2     2930.81     3079.88     55.07 o 
  13   2   2      207.13      106.72     21.13 o 
  14   2   2    12244.62    11655.43    127.81 o 
  15   2   2     3875.40     3682.73     67.51 o 
  16   2   2     2699.68     2665.59     59.59 o 
  17   2   2    10516.71    10320.58    118.95 o 
  18   2   2     2548.01     2497.77     70.23 o 
  19   2   2        8.06       24.36     22.12 o 
  20   2   2      432.00      415.06     33.25 o 
  21   2   2      407.65      395.36     55.37 o 
  22   2   2     7737.26     8046.46    108.59 o 
  23   2   2     7233.60     7555.35     95.58 o 
  24   2   2     1482.43     1441.58     46.22 o 
  25   2   2     3391.66     3330.21     72.29 o 
  26   2   2      747.12      755.21     32.98 o 
  27   2   2      259.28      254.80     25.40 o 
  28   2   2     1907.53     2068.39     54.08 o 
  29   2   2      773.64      720.51     34.69 o 
  30   2   2      725.27      768.21     36.71 o 
  31   2   2      840.86      788.87     67.06 o 
  32   2   2     1044.21     1018.64     41.65 o 
  33   2   2       31.68       16.80     21.67 o 
  34   2   2       80.79       68.07     22.48 o 
  35   2   2        3.65       -4.67     21.12 o 
  36   2   2      149.77      154.59     19.96 o 
  37   2   2      131.98      131.77     17.35 o 
   1   3   2     5199.00     4409.68     45.97 o 
   2   3   2      544.41      563.60     14.32 o 
   3   3   2      280.85      289.46     11.43 o 
   4   3   2    29448.95    27434.31    109.06 o 
   5   3   2     9481.70     8062.27     49.54 o 
   6   3   2     3092.07     2885.00     32.10 o 
   7   3   2      263.38      301.04     14.23 o 
   8   3   2      623.32      872.51     25.73 o 
   9   3   2    12780.03    12446.26     95.76 o 
  10   3   2    17761.51    17690.59    120.39 o 
  11   3   2     3697.95     4104.87     61.85 o 
  12   3   2     4819.23     4856.80    107.80 o 
  13   3   2    22897.24    23053.48    158.07 o 
  14   3   2       65.29      157.82     19.67 o 
  15   3   2     5705.70     5739.87     97.58 o 
  16   3   2      382.93      314.73     29.06 o 
  17   3   2      352.50      415.48     34.48 o 
  18   3   2    14038.78    14383.63    219.56 o 
  19   3   2     8369.40     8628.18    160.85 o 
  20   3   2       56.40       41.36     24.54 o 
  21   3   2     4571.76     4691.32     98.03 o 
  22   3   2     3562.89     3621.57     54.21 o 
  23   3   2      683.37      649.56     45.42 o 
  24   3   2      473.95      482.39     33.26 o 
  25   3   2      802.59      800.80     34.97 o 
  26   3   2      148.56       81.21     22.06 o 
  27   3   2     3558.17     4074.29     80.55 o 
  28   3   2     1000.96     1048.08     44.90 o 
  29   3   2     1944.20     2015.86     51.67 o 
  30   3   2      143.58       87.26     18.79 o 
  31   3   2        6.89       -9.44     14.73 o 
  32   3   2       93.59       57.12     16.29 o 
  33   3   2      352.57      405.06     35.64 o 
  34   3   2        0.24      -18.55     18.55 o 
  35   3   2      774.47      912.82     36.38 o 
  36   3   2      178.29      223.52     19.08 o 
  37   3   2       25.34       45.74     20.12 o 
   0   4   2     1928.31     1460.61     44.59 o 
   1   4   2     8668.11     8370.95     71.77 o 
   2   4   2      124.30      100.45     10.57 o 
   3   4   2     9711.32    10476.96     82.32 o 
   4   4   2     1714.73     1925.33     32.26 o 
   5   4   2     4787.46     4817.73     50.71 o 
   6   4   2    25395.79    26439.79    102.11 o 
   7   4   2     7757.22     8435.88     61.64 o 
   8   4   2    15832.03    16073.72     88.86 o 
   9   4   2     8806.46     9174.39     90.05 o 
  10   4   2       46.38      123.77     27.20 o 
  11   4   2     1091.12     1271.37     38.60 o 
  12   4   2       72.48       96.15     13.45 o 
  13   4   2      986.58      964.54     41.35 o 
  14   4   2    13691.74    13722.64    150.11 o 
  15   4   2      294.32      240.53     30.21 o 
  16   4   2      444.51      376.08     34.27 o 
  17   4   2    10761.43    10314.60    239.75 o 
  18   4   2     4572.92     4530.55    121.11 o 
  19   4   2      583.83      565.81     56.38 o 
  20   4   2      505.42      482.40     44.21 o 
  21   4   2      366.54      371.92     28.97 o 
  22   4   2     3168.33     3002.08     61.98 o 
  23   4   2     2197.80     2238.66     49.27 o 
  24   4   2      148.10       74.77     21.47 o 
  25   4   2        8.89      -13.50     28.20 o 
  26   4   2     1567.59     1687.74     47.35 o 
  27   4   2       71.54       70.26     21.71 o 
  28   4   2     1377.86     1454.52     43.21 o 
  29   4   2      875.95      903.90     35.22 o 
  30   4   2        8.15      -14.75     17.49 o 
  31   4   2      916.80      951.78     39.69 o 
  32   4   2      328.66      311.73     24.42 o 
  33   4   2       71.70       70.72     15.42 o 
  34   4   2        0.82      -20.00     20.00 o 
  35   4   2       87.13      123.47     23.32 o 
  36   4   2      444.32      443.77     37.36 o 
   1   5   2      306.97      304.78     16.47 o 
   2   5   2    11124.70    11963.70     83.09 o 
   3   5   2     9484.12     9799.25     99.24 o 
   4   5   2     2041.05     2072.35     37.09 o 
   5   5   2      112.02       54.91     15.57 o 
   6   5   2      709.34      617.50     35.55 o 
   7   5   2     3738.79     4582.14     75.80 o 
   8   5   2      228.92      300.13     36.72 o 
   9   5   2     9949.44    10880.86    122.26 o 
  10   5   2       66.91       58.40     17.59 o 
  11   5   2     9641.69     9772.53    157.64 o 
  12   5   2      606.13      572.48     33.54 o 
  13   5   2      227.24      243.81     26.33 o 
  14   5   2     1923.52     1912.74     62.78 o 
  15   5   2      468.73      400.90     32.62 o 
  16   5   2       37.02       46.32     24.99 o 
  17   5   2     3780.96     3948.85    122.97 o 
  18   5   2        2.62       40.66     17.09 o 
  19   5   2     2815.16     2741.65     69.99 o 
  20   5   2      193.95      240.40     37.34 o 
  21   5   2     2288.69     2221.71     75.81 o 
  22   5   2      616.89      629.23     86.04 o 
  23   5   2      958.68     1056.38     93.80 o 
  24   5   2       53.94       43.07     35.47 o 
  25   5   2      167.90      196.46     56.92 o 
  26   5   2       32.04      107.68     48.61 o 
  27   5   2        5.20        9.68     31.49 o 
  28   5   2       92.44      107.93     46.60 o 
  29   5   2      124.45       84.95     40.67 o 
  30   5   2      212.19      155.60     41.45 o 
  31   5   2      188.60      197.28     30.97 o 
  32   5   2       18.16       14.27     22.20 o 
  33   5   2      565.34      619.24     34.81 o 
  34   5   2      260.98      200.94     28.56 o 
  35   5   2      151.76      120.78     27.81 o 
   0   6   2     4906.62     4867.41     73.46 o 
   1   6   2     2949.95     3009.62     41.42 o 
   2   6   2    12225.17    12216.69     86.59 o 
   3   6   2      375.22      383.45     26.21 o 
   4   6   2    13086.74    13644.69    129.09 o 
   5   6   2      764.45      861.94     64.16 o 
   6   6   2     2963.94     3013.47     78.08 o 
   7   6   2     1546.32     1458.94     46.75 o 
   8   6   2      268.96      243.37     23.38 o 
   9   6   2      141.51      145.63     21.24 o 
  10   6   2     4278.16     4441.62    110.30 o 
  11   6   2     1193.67     1116.65     60.34 o 
  12   6   2    10728.32    11548.60    181.70 o 
  13   6   2      761.14      785.40     53.00 o 
  14   6   2      645.76      675.80     41.59 o 
  15   6   2     7495.68     7740.54    110.28 o 
  16   6   2     7912.09     7948.53    118.89 o 
  17   6   2      218.27      221.86     27.11 o 
  18   6   2       68.03       91.55     38.44 o 
  19   6   2     1167.05     1245.54     50.74 o 
  20   6   2      210.71      193.05     39.95 o 
  21   6   2      715.03      706.48     60.55 o 
  22   6   2       11.31        2.50     39.69 o 
  23   6   2      245.01      200.46     43.69 o 
  24   6   2     2951.15     2992.94    109.38 o 
  25   6   2      456.32      379.86     52.56 o 
  26   6   2      209.10      231.02     50.10 o 
  27   6   2        1.11      -20.87     31.85 o 
  28   6   2      350.38      220.23     38.85 o 
  29   6   2      759.21      685.66     56.42 o 
  30   6   2      610.24      619.33     50.67 o 
  31   6   2       23.11        2.00     19.40 o 
  32   6   2       43.92       40.86     30.22 o 
  33   6   2      644.22      550.13     33.15 o 
  34   6   2       79.28       84.52     25.53 o 
   1   7   2     2148.51     2155.00     73.10 o 
   2   7   2       12.20       42.79     23.92 o 
   3   7   2    12844.15    13350.53    181.89 o 
   4   7   2      264.96      224.07     39.71 o 
   5   7   2     1291.90     1390.89     63.90 o 
   6   7   2     2512.24     2719.55     87.86 o 
   7   7   2       21.68       30.29     23.66 o 
   8   7   2       79.39       71.83     25.15 o 
   9   7   2       13.58       17.68     22.05 o 
  10   7   2      420.13      403.97     26.90 o 
  11   7   2     6904.62     7140.61    103.96 o 
  12   7   2     2427.38     2460.09     64.08 o 
  13   7   2      324.66      383.15     37.13 o 
  14   7   2      970.22     1006.24     53.16 o 
  15   7   2      732.48      766.86     46.87 o 
  16   7   2      483.33      516.42     53.21 o 
  17   7   2     1933.20     2007.03    116.69 o 
  18   7   2       73.21       36.36     57.42 o 
  19   7   2      689.53      635.50     60.04 o 
  20   7   2      114.54      144.87     37.13 o 
  21   7   2       13.02       28.70     36.60 o 
  22   7   2      150.95      155.35     39.96 o 
  23   7   2       27.27      -28.87     34.29 o 
  24   7   2      422.75      322.27     55.81 o 
  25   7   2      942.73      868.60    158.38 o 
  26   7   2      241.75      244.66     41.18 o 
  27   7   2       43.97       -5.33     22.99 o 
  28   7   2       68.78       41.86     23.64 o 
  29   7   2      439.19      397.90     37.09 o 
  30   7   2       54.43       66.01     22.54 o 
  31   7   2       17.19       25.27     17.40 o 
  32   7   2      771.97      742.60     51.97 o 
   0   8   2     2222.82     2167.86     78.51 o 
   1   8   2       53.88       36.34     23.10 o 
   2   8   2      468.70      385.17     26.94 o 
   3   8   2      196.35      209.52     20.76 o 
   4   8   2      865.11      885.38     28.61 o 
   5   8   2     1575.38     1614.27     37.40 o 
   6   8   2       64.01       59.78     16.35 o 
   7   8   2      280.18      260.47     26.65 o 
   8   8   2      602.24      563.63     29.21 o 
   9   8   2     1833.05     1879.54     44.79 o 
  10   8   2      374.20      292.48     29.06 o 
  11   8   2      332.43      329.65     33.27 o 
  12   8   2      530.22      506.22     51.81 o 
  13   8   2      643.17      687.48    136.74 o 
  14   8   2      259.98      300.97     47.65 o 
  15   8   2     1076.05     1184.53     74.59 o 
  16   8   2       48.64       47.67     33.29 o 
  17   8   2       42.13       64.93     61.44 o 
  18   8   2      110.03       59.11     51.03 o 
  19   8   2        0.14      -32.19     32.19 o 
  20   8   2       78.10       14.89     32.71 o 
  21   8   2      165.16      104.17     38.70 o 
  22   8   2      158.61      137.93     37.63 o 
  23   8   2      169.84      183.48     38.84 o 
  24   8   2        1.00        2.06     31.32 o 
  25   8   2        7.32       -8.20     27.39 o 
  26   8   2        2.33        1.63     20.38 o 
  27   8   2       29.94       49.10     25.09 o 
  28   8   2       94.20       92.88     23.90 o 
  29   8   2       14.29        3.80     29.88 o 
  30   8   2       54.68       76.65     24.88 o 
  31   8   2       63.01       88.64     21.85 o 
   1   9   2     3172.61     3236.04     56.47 o 
   2   9   2      250.99      232.55     24.93 o 
   3   9   2      107.47       52.01     31.23 o 
   4   9   2      451.18      506.00     34.68 o 
   5   9   2     1879.94     1794.47     54.51 o 
   6   9   2      388.13      344.79     31.73 o 
   7   9   2     2403.74     2438.05     63.08 o 
   8   9   2     2041.98     2063.11     58.46 o 
   9   9   2        2.85       -5.01     26.26 o 
  10   9   2     1717.65     1725.07     66.61 o 
  11   9   2     1289.64     1494.80    168.66 o 
  12   9   2       37.13       72.73     52.32 o 
  13   9   2     1885.94     2006.17    125.74 o 
  14   9   2      745.26      737.95    103.55 o 
  15   9   2      679.12      767.67     61.69 o 
  16   9   2        4.71       48.13     35.48 o 
  17   9   2        4.81        9.35     28.98 o 
  18   9   2      351.25      359.17     46.67 o 
  19   9   2        2.64      -28.86     31.26 o 
  20   9   2      144.40      148.43     37.10 o 
  21   9   2       49.32       17.94     28.20 o 
  22   9   2       10.00       11.51     28.52 o 
  23   9   2      754.56      690.27     72.10 o 
  24   9   2      123.60       71.80     42.20 o 
  25   9   2       31.60      -37.53     37.53 o 
  26   9   2       77.33      108.17     22.06 o 
  27   9   2      947.45      952.62     33.36 o 
  28   9   2        7.09       57.99     21.69 o 
   0  10   2      904.76      905.97     59.99 o 
   1  10   2        5.29      -19.77     19.77 o 
   2  10   2      442.38      477.21     29.49 o 
   3  10   2      995.71      984.94     38.48 o 
   4  10   2      178.07      180.27     24.16 o 
   5  10   2      140.44      202.65     23.95 o 
   6  10   2       23.58       14.55     21.99 o 
   7  10   2       38.56       36.86     27.44 o 
   8  10   2      106.67      120.43     36.88 o 
   9  10   2       35.68       43.56     33.02 o 
  10  10   2      156.92      164.61     38.64 o 
  11  10   2      148.75      119.76     41.76 o 
  12  10   2      709.50      753.63     57.25 o 
  13  10   2      268.78      279.74     42.53 o 
  14  10   2      192.38      120.34     33.06 o 
  15  10   2        7.23        9.67     29.97 o 
  16  10   2      560.76      452.47     47.32 o 
  17  10   2      147.11      170.44     37.58 o 
  18  10   2       80.56       76.05     27.47 o 
  19  10   2      460.92      442.73     41.75 o 
  20  10   2        0.61        7.38     25.55 o 
  21  10   2       24.39        8.37     22.73 o 
  22  10   2      135.39      147.52     32.70 o 
  23  10   2       42.13       59.86     18.78 o 
  24  10   2       35.53       27.51     20.88 o 
  25  10   2       12.12       43.42     24.15 o 
   1  11   2       17.28       -3.03     18.71 o 
   2  11   2       26.66       30.92     20.10 o 
   3  11   2       23.08       -4.41     19.07 o 
   4  11   2        6.66       12.63     15.96 o 
   5  11   2        0.02       -4.09     16.31 o 
   6  11   2      338.60      262.74     38.86 o 
   7  11   2       22.05       18.46     21.55 o 
   8  11   2     1158.26     1083.90     63.55 o 
   9  11   2        2.17      -10.56     21.47 o 
  10  11   2       83.69       20.97     23.28 o 
  11  11   2      141.35      139.05     31.66 o 
  12  11   2       58.08       38.53     21.24 o 
  13  11   2      246.37      249.84     26.92 o 
  14  11   2        0.59        6.00     26.28 o 
  15  11   2       89.01       49.03     25.20 o 
  16  11   2       73.07       95.68     27.88 o 
  17  11   2       24.55       41.21     41.03 o 
  18  11   2        6.62       45.24     17.96 o 
  19  11   2        0.20        8.00     23.77 o 
  20  11   2       18.03        9.13     10.59 o 
  21  11   2        4.57      -10.06     36.90 o 
  22  11   2        1.94       34.81     20.36 o 
   0  12   2      965.56     1087.39     79.51 o 
   1  12   2       90.34      196.80     28.70 o 
   2  12   2       13.26        3.39     21.66 o 
   3  12   2      285.43      282.10     36.77 o 
   4  12   2      268.52      224.71     31.04 o 
   5  12   2        0.36       12.55     21.76 o 
   6  12   2        3.51      -21.29     23.46 o 
   7  12   2       11.81       -9.90     22.41 o 
   8  12   2        0.68      -12.18     19.99 o 
   9  12   2       42.47       59.19     20.78 o 
  10  12   2        9.74        3.49     21.13 o 
  11  12   2       25.04       -5.09     13.54 o 
  12  12   2      100.34       93.22     16.03 o 
  13  12   2       97.24       82.40     14.20 o 
  14  12   2      217.56      229.85     16.90 o 
  15  12   2        0.22      -26.50     26.50 o 
  16  12   2      207.21      169.08     30.15 o 
  17  12   2      105.95       91.17     21.47 o 
   6  13   2       13.80       10.85     21.48 o 
   7  13   2        0.43       30.24     20.77 o 
   8  13   2        3.28       -1.99     16.17 o 
   1   1   3     9067.05     8281.21    126.63 o 
   2   1   3      280.56      306.34     13.18 o 
   3   1   3    11982.87    11112.29     68.89 o 
   4   1   3    27950.77    26809.79    179.62 o 
   5   1   3     5255.83     5432.28    107.10 o 
   6   1   3    11761.80    11989.38    106.57 o 
   7   1   3    12202.89    12551.74    208.39 o 
   8   1   3    10071.75     9816.43    110.90 o 
   9   1   3    13459.81    13487.03    138.50 o 
  10   1   3     9178.35     9270.97    122.80 o 
  11   1   3    17503.17    17300.25    186.14 o 
  12   1   3    10526.49    11034.91    149.73 o 
  13   1   3     6940.28     6895.48    204.07 o 
  14   1   3        2.32        2.68     26.19 o 
  15   1   3     3666.05     3370.12     98.64 o 
  16   1   3      320.78      272.20     39.42 o 
  17   1   3     2767.19     2774.58     98.36 o 
  18   1   3      639.33      569.58     53.89 o 
  19   1   3        0.02      -34.61     34.61 o 
  20   1   3      423.30      381.37     70.57 o 
  21   1   3        0.08       -1.80     33.78 o 
  22   1   3      634.87      647.59     29.01 o 
  23   1   3     4760.34     5074.63     75.40 o 
  24   1   3      671.98      761.36     34.43 o 
  25   1   3      369.89      319.25     25.91 o 
  26   1   3       37.93       -5.35     21.36 o 
  27   1   3      347.87      352.95     31.55 o 
  28   1   3       64.08       44.45     23.49 o 
  29   1   3      419.64      444.86     28.10 o 
  30   1   3      621.49      587.26     33.66 o 
  31   1   3      228.31      211.99     23.73 o 
  32   1   3     1508.99     1521.38     52.24 o 
  33   1   3      156.49      157.49     25.67 o 
  34   1   3      158.77      128.91     32.76 o 
  35   1   3        2.87      -27.06     54.12 o 
  36   1   3      265.24      284.97     49.67 o 
  37   1   3       21.83       14.68     15.62 o 
  38   1   3        4.25       10.50     14.81 o 
   0   2   3    39377.82    36739.24    208.28 o 
   1   2   3     6694.25     6700.65     63.42 o 
   2   2   3    22100.96    20693.76    127.14 o 
   3   2   3    13008.11    13051.54     70.08 o 
   4   2   3    43444.53    42308.27    134.31 o 
   5   2   3    19604.62    18523.86    128.95 o 
   6   2   3    18089.44    18441.36    137.64 o 
   7   2   3      307.85      270.51     28.61 o 
   8   2   3     5185.60     5705.40     82.22 o 
   9   2   3    10681.26    10113.43     99.86 o 
  10   2   3     9190.33     9137.98     99.34 o 
  11   2   3     5754.09     6114.43     85.56 o 
  12   2   3    34579.24    34814.64    210.29 o 
  13   2   3     3913.68     4523.36    114.77 o 
  14   2   3     2476.29     2171.74     59.49 o 
  15   2   3     1553.08     1747.22     55.32 o 
  16   2   3    10471.25    10208.54    132.41 o 
  17   2   3     3143.22     3299.33    174.07 o 
  18   2   3      152.70      181.68     38.59 o 
  19   2   3     2282.99     2108.32    225.04 o 
  20   2   3       68.42       84.07     32.79 o 
  21   2   3     2872.76     3016.77     87.63 o 
  22   2   3      340.45      274.44     23.74 o 
  23   2   3      465.80      447.56     30.63 o 
  24   2   3     3578.84     3624.94     70.16 o 
  25   2   3      653.47      617.54     36.12 o 
  26   2   3     1173.20     1234.18     48.67 o 
  27   2   3       65.11       49.13     21.04 o 
  28   2   3     1755.41     1818.17     51.78 o 
  29   2   3      107.79       78.35     21.46 o 
  30   2   3      472.37      505.57     31.17 o 
  31   2   3      378.79      372.37     27.26 o 
  32   2   3        3.08      -17.46     17.46 o 
  33   2   3      357.34      327.99     74.95 o 
  34   2   3      198.20      180.35     30.56 o 
  35   2   3       53.08       25.11     30.88 o 
  36   2   3       15.47      -12.79     16.41 o 
  37   2   3       87.27       55.86     13.97 o 
   1   3   3      248.23      288.43     23.87 o 
   2   3   3       20.60       13.22     12.71 o 
   3   3   3     2206.00     1912.87     36.58 o 
   4   3   3    18540.83    18502.05    106.25 o 
   5   3   3      604.51      840.44     22.55 o 
   6   3   3     1941.48     1960.66     33.48 o 
   7   3   3       34.19       33.09      8.53 o 
   8   3   3     1346.95     1600.64     28.34 o 
   9   3   3     5936.03     6388.76    123.17 o 
  10   3   3      991.55      822.59     34.69 o 
  11   3   3     6702.40     6570.41     92.76 o 
  12   3   3      239.96      338.49     26.87 o 
  13   3   3      292.83      167.69     35.60 o 
  14   3   3       77.09       78.54     22.34 o 
  15   3   3       60.71       77.50     22.19 o 
  16   3   3      253.43      299.67     32.00 o 
  17   3   3     1340.45     1298.50     61.99 o 
  18   3   3     2506.18     2682.50     77.55 o 
  19   3   3      679.23      704.33     55.26 o 
  20   3   3      116.74       93.54     32.14 o 
  21   3   3      830.76      877.64     34.62 o 
  22   3   3       49.18       -6.14     17.71 o 
  23   3   3       78.03       51.07     18.34 o 
  24   3   3      406.57      363.50     30.38 o 
  25   3   3        3.81       -2.81     17.63 o 
  26   3   3      459.41      432.38     26.72 o 
  27   3   3      889.93      834.79     32.46 o 
  28   3   3     1059.06     1109.78     36.16 o 
  29   3   3      108.12       61.40     18.76 o 
  30   3   3        0.74      -15.33     15.33 o 
  31   3   3      316.20      268.25     29.19 o 
  32   3   3       10.53        5.94     25.45 o 
  33   3   3       24.44       41.44     22.51 o 
  34   3   3       67.67      -12.54     21.97 o 
  35   3   3       77.55       85.61     18.04 o 
  36   3   3       79.15       84.17     14.07 o 
  37   3   3       93.44       68.96     21.60 o 
   0   4   3     4515.14     3996.89    112.25 o 
   1   4   3     9219.83     9596.19     96.10 o 
   2   4   3     1076.39     1123.07     32.31 o 
   3   4   3     5958.82     6260.91     68.28 o 
   4   4   3     4152.46     3991.90     56.06 o 
   5   4   3     4282.87     3950.25     82.12 o 
   6   4   3     4830.67     4694.78     71.96 o 
   7   4   3     8802.05     8513.52     98.78 o 
   8   4   3     3264.36     2918.28     61.05 o 
   9   4   3     2144.01     2060.11     53.17 o 
  10   4   3     7761.97     8810.87    109.22 o 
  11   4   3        5.62        0.85     15.97 o 
  12   4   3     1860.11     2058.33     58.00 o 
  13   4   3        0.31       18.93     24.65 o 
  14   4   3     8185.60     7914.18    186.79 o 
  15   4   3     8578.82     8764.91    157.37 o 
  16   4   3     1073.83     1184.09     74.05 o 
  17   4   3     1463.96     1625.27     74.41 o 
  18   4   3     1401.25     1308.84     68.88 o 
  19   4   3     3199.10     3462.53    109.07 o 
  20   4   3     3881.28     3750.32     65.91 o 
  21   4   3     2968.31     2985.35     67.39 o 
  22   4   3     5656.06     5917.23     98.12 o 
  23   4   3       63.43      -10.53     27.88 o 
  24   4   3      319.92      349.55     29.14 o 
  25   4   3      757.14      754.89     32.75 o 
  26   4   3      609.99      645.68     30.62 o 
  27   4   3      242.16      176.56     22.02 o 
  28   4   3     1262.76     1331.68     46.37 o 
  29   4   3      262.70      193.68     26.72 o 
  30   4   3        2.51      -18.87     18.87 o 
  31   4   3       83.77       55.70     26.23 o 
  32   4   3      257.82      226.42     25.43 o 
  33   4   3      141.55       69.79     28.60 o 
  34   4   3      173.41      156.83     24.24 o 
  35   4   3       29.45       52.30     17.54 o 
  36   4   3      109.38      119.13     22.70 o 
   1   5   3     6938.05     6684.13     75.12 o 
   2   5   3    19740.36    20831.88    133.30 o 
   3   5   3     7007.17     7883.07     83.84 o 
   4   5   3     2453.71     2418.33     75.98 o 
   5   5   3     7639.59     7446.72     95.41 o 
   6   5   3     2404.96     2296.81     55.81 o 
   7   5   3      175.79      286.72     24.06 o 
   8   5   3     1232.43     1067.95     41.36 o 
   9   5   3     4026.07     3911.36     76.87 o 
  10   5   3       62.02      100.26     25.01 o 
  11   5   3       78.91       96.74     19.95 o 
  12   5   3     1172.38     1136.52     71.10 o 
  13   5   3    14298.01    14388.56    162.12 o 
  14   5   3     2029.30     2047.48     65.40 o 
  15   5   3      986.70      990.10     68.61 o 
  16   5   3     3576.17     3769.12     91.03 o 
  17   5   3      522.20      647.92     36.46 o 
  18   5   3     3991.22     4021.91     82.57 o 
  19   5   3     5809.77     5912.35    115.25 o 
  20   5   3     3738.76     3883.22     82.82 o 
  21   5   3      882.28      881.63     55.61 o 
  22   5   3      194.63      236.78     54.70 o 
  23   5   3     1207.97     1204.33     97.67 o 
  24   5   3       39.53       29.88     35.49 o 
  25   5   3      624.99      471.68     65.49 o 
  26   5   3      807.54      812.54     79.32 o 
  27   5   3     1727.51     1707.76    107.20 o 
  28   5   3      426.04      346.05     55.19 o 
  29   5   3      124.38       60.88     43.37 o 
  30   5   3        4.04       -7.19     23.67 o 
  31   5   3       66.80       64.32     18.26 o 
  32   5   3      136.06      160.94     45.00 o 
  33   5   3       80.92       32.53     28.85 o 
  34   5   3      172.93      181.07     38.11 o 
  35   5   3      678.30      684.25     45.18 o 
   0   6   3    24544.63    24875.35    215.44 o 
   1   6   3    10509.95    10761.51     90.24 o 
   2   6   3     4368.33     4726.23     70.14 o 
   3   6   3        7.52      -14.00     15.56 o 
   4   6   3      399.30      472.85     29.24 o 
   5   6   3      653.77      661.86     34.14 o 
   6   6   3     2359.24     2227.68     59.37 o 
   7   6   3     1800.69     1931.35     56.27 o 
   8   6   3     4631.64     4695.22     87.87 o 
   9   6   3      666.89      772.81     39.65 o 
  10   6   3      377.32      394.64     31.02 o 
  11   6   3        6.17      -25.38     25.84 o 
  12   6   3      453.57      417.62     32.87 o 
  13   6   3     1412.61     1412.00     59.39 o 
  14   6   3     3794.72     3893.97     82.61 o 
  15   6   3     1684.66     1804.52     50.63 o 
  16   6   3      330.63      350.50     26.36 o 
  17   6   3      556.83      645.55     55.07 o 
  18   6   3      390.42      387.32     32.07 o 
  19   6   3     2205.17     2178.14     93.16 o 
  20   6   3     2097.48     2284.23     95.56 o 
  21   6   3      110.53       75.77     37.17 o 
  22   6   3     1195.77     1325.01     74.98 o 
  23   6   3      635.55      603.33     57.53 o 
  24   6   3     1044.25      954.34     66.29 o 
  25   6   3      221.33      222.14     42.31 o 
  26   6   3      884.53      945.37    123.06 o 
  27   6   3        7.43        8.15     38.62 o 
  28   6   3      171.25      127.84     33.20 o 
  29   6   3      476.97      429.52     40.40 o 
  30   6   3      811.47      715.15     45.29 o 
  31   6   3       56.66       27.45     19.94 o 
  32   6   3      848.56      730.65     78.93 o 
  33   6   3       90.67      106.87     27.08 o 
  34   6   3      144.48      137.83     24.12 o 
   1   7   3        0.34       23.66     33.37 o 
   2   7   3      998.08     1030.41     82.83 o 
   3   7   3    10103.24    10433.80    164.67 o 
   4   7   3     3633.48     3876.88    104.15 o 
   5   7   3     5621.21     5736.74    127.17 o 
   6   7   3       39.68       68.19     26.78 o 
   7   7   3      688.30      680.70     47.75 o 
   8   7   3        4.41       16.86     24.65 o 
   9   7   3       43.12       26.65     16.49 o 
  10   7   3     1625.51     1934.43     49.28 o 
  11   7   3     6841.47     7526.96    108.62 o 
  12   7   3       42.62       41.94     25.03 o 
  13   7   3       66.65       48.02     19.76 o 
  14   7   3      835.94      798.80     45.33 o 
  15   7   3      124.68       74.80     18.31 o 
  16   7   3        9.79        3.25     31.83 o 
  17   7   3       64.66       69.25     34.31 o 
  18   7   3      404.73      326.49     45.09 o 
  19   7   3      258.86      331.21     57.93 o 
  20   7   3        5.78        1.02     32.60 o 
  21   7   3       18.87      -47.84     47.84 o 
  22   7   3      339.47      330.88     46.20 o 
  23   7   3      519.67      532.59     55.68 o 
  24   7   3       42.40       42.98     32.35 o 
  25   7   3     1338.70     1309.07     69.43 o 
  26   7   3      240.49      247.21    101.32 o 
  27   7   3      581.74      586.98     82.09 o 
  28   7   3      325.73      291.15     36.79 o 
  29   7   3      639.67      689.74     42.21 o 
  30   7   3      307.65      342.32     30.51 o 
  31   7   3        2.73       28.79     30.98 o 
  32   7   3       79.11       95.27     29.54 o 
   0   8   3       37.06       16.10     24.66 o 
   1   8   3      156.38      125.02     23.23 o 
   2   8   3     8008.51     8081.25     90.07 o 
   3   8   3      427.93      432.98     24.72 o 
   4   8   3       86.08       17.87     16.81 o 
   5   8   3     4157.10     4191.20     56.24 o 
   6   8   3      687.74      699.66     26.23 o 
   7   8   3       26.81       26.67     17.22 o 
   8   8   3      590.34      671.50     27.61 o 
   9   8   3     4342.14     4411.89    133.09 o 
  10   8   3     5688.02     6145.28    154.78 o 
  11   8   3     1697.85     1564.03     78.64 o 
  12   8   3     2714.52     2871.11    100.96 o 
  13   8   3      179.31      148.61     49.58 o 
  14   8   3      657.11      668.77     56.95 o 
  15   8   3     4256.11     4318.08    126.02 o 
  16   8   3     1910.33     1963.12     89.69 o 
  17   8   3     2010.04     1899.53    126.37 o 
  18   8   3      529.69      505.71     74.85 o 
  19   8   3      101.97       68.55     33.08 o 
  20   8   3        5.49      -28.37     28.37 o 
  21   8   3       61.73       57.14     33.85 o 
  22   8   3      591.21      428.61     68.36 o 
  23   8   3      911.05      972.78     61.50 o 
  24   8   3     2379.80     2515.50    126.61 o 
  25   8   3       69.20       27.29     24.82 o 
  26   8   3      154.28      145.33     28.04 o 
  27   8   3       81.47       75.10     38.32 o 
  28   8   3       67.79       58.14     30.22 o 
  29   8   3       10.65      -25.11     26.15 o 
  30   8   3      959.90      909.01     52.91 o 
   1   9   3       27.35        7.86     14.12 o 
   2   9   3       44.21       49.48     16.04 o 
   3   9   3     3360.66     3506.60     63.45 o 
   4   9   3     2029.41     2032.72     49.86 o 
   5   9   3      411.47      445.12     27.58 o 
   6   9   3      489.10      479.97     27.48 o 
   7   9   3        1.92       12.49     19.41 o 
   8   9   3      339.70      352.18     35.75 o 
   9   9   3       39.40       69.76     21.17 o 
  10   9   3     2083.67     2126.39     69.77 o 
  11   9   3     3956.73     4223.09    129.17 o 
  12   9   3      143.93      212.24     41.22 o 
  13   9   3      944.63      895.04     58.69 o 
  14   9   3      242.38      320.90     67.58 o 
  15   9   3      876.07      874.55     87.67 o 
  16   9   3      310.89      384.05     64.81 o 
  17   9   3     1218.94     1287.77     96.23 o 
  18   9   3     1552.19     1623.07    108.66 o 
  19   9   3     1664.77     1742.87    112.09 o 
  20   9   3      536.07      511.37     69.41 o 
  21   9   3      865.73      891.40     80.72 o 
  22   9   3      245.90      231.07     49.01 o 
  23   9   3       14.82      -26.01     35.71 o 
  24   9   3       83.28       71.88     36.94 o 
  25   9   3     1287.94     1244.66     65.62 o 
  26   9   3        3.21       17.53     14.60 o 
  27   9   3      444.32      408.50     29.95 o 
  28   9   3      158.42      156.46     28.25 o 
   0  10   3     2584.56     2820.23     75.47 o 
   1  10   3       13.88       -1.14     15.89 o 
   2  10   3       22.12        9.25     15.93 o 
   3  10   3       33.06       20.02     16.94 o 
   4  10   3      116.42       85.98     21.52 o 
   5  10   3       69.49       54.76     19.33 o 
   6  10   3      800.76      834.16     39.93 o 
   7  10   3     1771.89     1862.19     63.67 o 
   8  10   3      499.76      570.74     53.92 o 
   9  10   3      927.60      931.15     60.20 o 
  10  10   3       45.22       57.54     27.80 o 
  11  10   3      490.68      446.11     66.65 o 
  12  10   3        0.04       -4.14     30.43 o 
  13  10   3       61.75       87.09     31.01 o 
  14  10   3     2268.12     2175.41     82.06 o 
  15  10   3      637.39      599.19     51.02 o 
  16  10   3     1458.73     1428.47     66.27 o 
  17  10   3       13.34        1.92     23.75 o 
  18  10   3      521.48      428.85     42.08 o 
  19  10   3       61.49       33.50     25.24 o 
  20  10   3       92.31       56.74     22.39 o 
  21  10   3      527.65      474.10     34.38 o 
  22  10   3      704.49      662.85     36.56 o 
  23  10   3       44.14       56.26     16.16 o 
  24  10   3      106.14       62.89     24.19 o 
  25  10   3       26.38       12.25     18.78 o 
   1  11   3      871.05      857.09     33.29 o 
   2  11   3      626.89      619.50     30.07 o 
   3  11   3      659.59      535.11     33.42 o 
   4  11   3      126.72       80.92     23.53 o 
   5  11   3      937.87     1016.43     46.42 o 
   6  11   3     1551.88     1597.22     59.27 o 
   7  11   3      172.77      142.98     25.75 o 
   8  11   3       25.67       49.82     24.63 o 
   9  11   3     1617.57     1556.04     54.74 o 
  10  11   3      216.33      226.42     27.57 o 
  11  11   3     1382.33     1355.23     49.35 o 
  12  11   3      508.70      579.31     35.41 o 
  13  11   3     2130.19     2191.21     84.57 o 
  14  11   3      440.50      462.91     39.78 o 
  15  11   3       23.01       -7.83     16.17 o 
  16  11   3      783.67      722.01     33.32 o 
  17  11   3       54.56       13.13     16.25 o 
  18  11   3       22.31       26.48     14.56 o 
  19  11   3     1028.08     1058.78     50.23 o 
  20  11   3      686.97      682.14     33.40 o 
  21  11   3      458.42      463.66     25.28 o 
   0  12   3     1809.97     2184.09    100.90 o 
   1  12   3      699.03      803.80     51.44 o 
   2  12   3      337.11      284.05     49.23 o 
   3  12   3       25.49       49.73     42.44 o 
   4  12   3       78.11       41.73     22.54 o 
   5  12   3        8.92      -39.37     39.37 o 
   6  12   3      409.34      361.94     25.12 o 
   7  12   3      214.34      195.02     29.88 o 
   8  12   3      627.77      628.82     38.79 o 
   9  12   3      182.77      132.92     15.28 o 
  10  12   3       95.04       88.77     23.09 o 
  11  12   3      104.27      100.76     20.57 o 
  12  12   3       16.63      -11.21     15.17 o 
  13  12   3        2.67      -28.82     40.43 o 
  14  12   3      499.05      465.80     36.83 o 
  15  12   3      357.10      331.40     35.86 o 
  16  12   3      121.33      143.90     24.73 o 
   7  13   3       29.92       -2.65     15.49 o 
   0   0   4    24580.94    23653.16    157.89 o 
   1   0   4    31551.68    29854.94    218.84 o 
   2   0   4    21725.26    21958.04    150.37 o 
   3   0   4      400.98      171.37     18.50 o 
   4   0   4     7809.28     7103.25    112.06 o 
   5   0   4   105291.20    90394.65    410.20 o 
   6   0   4     9780.64    10436.96    148.50 o 
   7   0   4     6737.13     6893.86    128.15 o 
   8   0   4    26833.86    25060.48    254.54 o 
   9   0   4    24709.73    22275.48    255.34 o 
  10   0   4    13610.00    13187.06    209.10 o 
  11   0   4    14654.05    15116.09    234.90 o 
  12   0   4    14020.05    14644.32    245.78 o 
  13   0   4       34.50      156.13     42.24 o 
  14   0   4     6644.03     6687.40    185.84 o 
  15   0   4    13055.11    13331.49    272.86 o 
  16   0   4      370.87      329.82     62.92 o 
  17   0   4    13662.64    13354.77    298.68 o 
  18   0   4        6.52       22.74     45.16 o 
  19   0   4     5960.19     5936.92    218.29 o 
  20   0   4      384.56      375.22     74.89 o 
  21   0   4      885.15      838.04     62.89 o 
  22   0   4     2535.83     2666.74     96.65 o 
  23   0   4    13084.29    13551.80    263.90 o 
  24   0   4      672.79      651.50     47.19 o 
  25   0   4      643.85      675.04     52.41 o 
  26   0   4     1867.62     1853.52     83.24 o 
  27   0   4      455.08      471.22     51.11 o 
  28   0   4     1726.64     1669.02     79.92 o 
  29   0   4        0.78      -28.08     44.03 o 
  30   0   4        0.56       19.12     36.97 o 
  31   0   4     5730.84     6354.49    133.17 o 
  32   0   4       11.04       17.08     41.52 o 
  33   0   4      191.18      138.20     47.95 o 
  34   0   4      100.16       83.85     43.36 o 
  35   0   4      472.54      438.05     53.40 o 
  36   0   4        0.58      -30.57     30.57 o 
  37   0   4     1462.70     1588.78     70.57 o 
  38   0   4       12.93       -3.95     18.61 o 
   1   1   4     5295.73     5113.38     40.01 o 
   2   1   4    10551.89    10485.19     50.78 o 
   3   1   4    21218.45    20570.74    105.86 o 
   4   1   4    41142.67    37779.98    147.13 o 
   5   1   4    12856.12    12298.63    109.30 o 
   6   1   4     4573.55     4503.66     70.35 o 
   7   1   4     8092.11     8380.40    100.71 o 
   8   1   4     1365.87     1190.45     99.47 o 
   9   1   4     8027.17     7648.63    107.77 o 
  10   1   4    16027.04    14499.20    156.44 o 
  11   1   4        8.61       44.51     23.25 o 
  12   1   4     2034.08     1544.63     76.39 o 
  13   1   4    10932.55    11245.38    162.58 o 
  14   1   4     5700.38     5225.83    161.15 o 
  15   1   4     1909.71     1850.93     75.58 o 
  16   1   4      638.85      663.52     55.86 o 
  17   1   4     1416.60     1612.51     78.11 o 
  18   1   4    15986.08    16388.85    243.44 o 
  19   1   4        8.96       16.05    102.94 o 
  20   1   4     4325.04     4642.41    140.38 o 
  21   1   4        2.37        4.51     16.80 o 
  22   1   4     5445.51     5727.43     89.70 o 
  23   1   4     2472.68     2574.22     59.21 o 
  24   1   4     2455.94     2430.76     56.06 o 
  25   1   4      235.35      229.65     28.83 o 
  26   1   4     2000.59     2127.49     62.86 o 
  27   1   4     2214.42     2245.15     63.70 o 
  28   1   4     3856.72     4146.55     85.53 o 
  29   1   4       15.21        2.33     22.55 o 
  30   1   4     1004.00     1014.94     36.94 o 
  31   1   4      106.73       65.46     26.33 o 
  32   1   4     1067.59     1081.74     56.75 o 
  33   1   4        4.25      -28.95     28.95 o 
  34   1   4      418.84      431.72     40.75 o 
  35   1   4       55.26       33.24     26.68 o 
  36   1   4     1268.05     1377.98     79.61 o 
  37   1   4       50.78       50.63     17.53 o 
   0   2   4     4605.33     4635.20     73.40 o 
   1   2   4      973.88      726.60     20.45 o 
   2   2   4    13051.13    13151.71     82.87 o 
   3   2   4       42.82       55.93     10.18 o 
   4   2   4      993.01      911.61     23.30 o 
   5   2   4       80.02       69.19     12.03 o 
   6   2   4     2299.38     2550.88     55.43 o 
   7   2   4    29114.65    27491.85    188.36 o 
   8   2   4       60.84      162.86     24.71 o 
   9   2   4    17712.65    18326.37    186.46 o 
  10   2   4    16195.45    16785.07    174.02 o 
  11   2   4     7122.26     7099.48    119.84 o 
  12   2   4      400.21      287.59     34.40 o 
  13   2   4     6230.23     6344.86    124.39 o 
  14   2   4      367.41      379.97     42.18 o 
  15   2   4    14470.09    14490.27    205.51 o 
  16   2   4     1693.28     1753.94     78.96 o 
  17   2   4     3364.10     3265.89    109.52 o 
  18   2   4      277.25      302.25     45.85 o 
  19   2   4     2573.54     2790.51    108.49 o 
  20   2   4      405.90      327.37     50.64 o 
  21   2   4     4762.53     4896.27     72.07 o 
  22   2   4      562.09      506.94     40.15 o 
  23   2   4     3457.73     3510.84     65.07 o 
  24   2   4        2.57      -14.63     21.42 o 
  25   2   4     1342.99     1380.97     51.38 o 
  26   2   4       38.59       35.89     21.42 o 
  27   2   4       16.34        9.17     32.00 o 
  28   2   4       12.44        1.87     32.52 o 
  29   2   4     1346.97     1444.55     46.95 o 
  30   2   4       23.88      -24.08     24.08 o 
  31   2   4      170.75      162.54     33.42 o 
  32   2   4      376.98      338.16     30.67 o 
  33   2   4      365.74      435.66     66.88 o 
  34   2   4       14.05      -11.72     22.04 o 
  35   2   4      153.75      144.05     25.97 o 
  36   2   4        2.40      -27.83     27.83 o 
  37   2   4      257.93      223.98     17.49 o 
   1   3   4    12101.29    11616.24    131.82 o 
   2   3   4    30332.89    29439.63    201.37 o 
   3   3   4    20068.44    19028.22    167.54 o 
   4   3   4     1833.96     1891.62     47.06 o 
   5   3   4     9539.36     9908.57     98.88 o 
   6   3   4   109964.30   103099.95    343.45 o 
   7   3   4     2159.46     2156.74     55.37 o 
   8   3   4     5134.76     4350.61    113.39 o 
   9   3   4     3743.29     4502.96     96.31 o 
  10   3   4      713.44      825.33     36.24 o 
  11   3   4     9867.84     9463.59    114.03 o 
  12   3   4    30165.09    29519.68    218.71 o 
  13   3   4      123.74       60.41     19.43 o 
  14   3   4     8058.77     7775.70    147.66 o 
  15   3   4     2023.18     1928.74     79.93 o 
  16   3   4    14483.44    14775.99    218.95 o 
  17   3   4     1893.65     1861.18     85.77 o 
  18   3   4       15.48       68.06     40.18 o 
  19   3   4       12.33       14.48     42.13 o 
  20   3   4    18598.24    18482.53    179.72 o 
  21   3   4      918.72      891.49     37.22 o 
  22   3   4      190.68      197.71     24.63 o 
  23   3   4      112.70       64.36     21.10 o 
  24   3   4       47.15        6.32     21.85 o 
  25   3   4       20.30      -20.96     20.96 o 
  26   3   4     3629.34     3841.82     90.31 o 
  27   3   4     1967.73     2042.54     68.57 o 
  28   3   4     1105.26     1206.17     51.45 o 
  29   3   4        9.17      -23.92     23.92 o 
  30   3   4      156.77       74.30     21.26 o 
  31   3   4        6.18      -21.75     28.25 o 
  32   3   4        5.32        5.90     19.21 o 
  33   3   4      177.12      183.43     30.14 o 
  34   3   4     1398.53     1565.80     95.61 o 
  35   3   4       44.45       41.12     16.08 o 
  36   3   4      116.34      129.42     15.46 o 
   0   4   4    14536.40    15074.04    228.39 o 
   1   4   4    17421.40    17214.14    172.52 o 
   2   4   4     2967.53     2679.74     56.16 o 
   3   4   4     2675.84     2864.54     58.64 o 
   4   4   4     6296.42     6268.40    124.64 o 
   5   4   4     2490.69     2196.65     63.66 o 
   6   4   4      976.66     1026.65     39.32 o 
   7   4   4    50483.31    50581.07    249.89 o 
   8   4   4     5707.12     5950.91     89.54 o 
   9   4   4      834.11      870.84     38.58 o 
  10   4   4     1380.64     1391.43     46.86 o 
  11   4   4     1013.97      842.29     39.24 o 
  12   4   4        9.77        3.19     17.73 o 
  13   4   4     2307.24     2241.06     81.02 o 
  14   4   4       87.98       89.37     22.70 o 
  15   4   4    15630.03    15770.43    247.34 o 
  16   4   4     2009.58     1783.55    109.75 o 
  17   4   4       37.71       45.98     28.62 o 
  18   4   4       99.11      106.07     51.07 o 
  19   4   4     1546.95     1684.80     52.60 o 
  20   4   4      159.82      163.36     18.97 o 
  21   4   4     3936.37     4003.40     70.70 o 
  22   4   4      718.38      705.48     51.34 o 
  23   4   4       73.55      112.85     27.29 o 
  24   4   4     2712.34     2870.93    122.68 o 
  25   4   4      337.30      346.63     38.32 o 
  26   4   4       12.49      -26.67     26.67 o 
  27   4   4       21.89      -32.18     32.18 o 
  28   4   4        1.86      -21.43     34.87 o 
  29   4   4      568.28      563.30     48.49 o 
  30   4   4      119.38       69.19     34.35 o 
  31   4   4      171.78      180.06     43.03 o 
  32   4   4      101.97       71.60     26.80 o 
  33   4   4      543.50      538.34     43.87 o 
  34   4   4        1.73      -18.60     18.60 o 
  35   4   4      140.65      127.60     29.50 o 
  36   4   4        5.46       13.18     15.80 o 
   1   5   4        9.74       -0.60     17.23 o 
   2   5   4     4837.31     5140.50     83.17 o 
   3   5   4      663.24      912.50     38.48 o 
   4   5   4    14563.71    15173.36    155.54 o 
   5   5   4      606.42      604.47     38.92 o 
   6   5   4       14.90       24.41     14.10 o 
   7   5   4      361.81      466.82     30.26 o 
   8   5   4      135.25      224.79     25.31 o 
   9   5   4     3066.82     3158.99     72.03 o 
  10   5   4     3167.47     2818.06     70.03 o 
  11   5   4      210.15      187.30     28.83 o 
  12   5   4     4512.69     4437.72     91.23 o 
  13   5   4        2.70        2.61     18.94 o 
  14   5   4      595.74      699.75     42.72 o 
  15   5   4      279.35      262.87     28.52 o 
  16   5   4        7.99      -15.20     15.20 o 
  17   5   4      184.52      122.31     23.49 o 
  18   5   4     3847.73     3985.92     78.10 o 
  19   5   4       14.56      -18.02     18.02 o 
  20   5   4      990.43      921.02     40.70 o 
  21   5   4     1409.05     1380.20     65.74 o 
  22   5   4      189.62      275.18     94.07 o 
  23   5   4      161.82      198.56     78.90 o 
  24   5   4      406.79      543.51     67.96 o 
  25   5   4      421.08      390.07     59.35 o 
  26   5   4     1384.00     1374.00     96.04 o 
  27   5   4       98.07      124.29     36.94 o 
  28   5   4     1210.95     1097.26     62.71 o 
  29   5   4      277.40      360.51     68.62 o 
  30   5   4      230.65      264.91     55.47 o 
  31   5   4       12.23        2.56     35.20 o 
  32   5   4      264.66      287.04     48.42 o 
  33   5   4        1.42      -28.30     29.75 o 
  34   5   4      479.61      485.95     44.84 o 
  35   5   4        1.89        4.37     16.78 o 
   0   6   4     1374.68     1205.73     56.10 o 
   1   6   4    10080.14    10736.77    125.89 o 
   2   6   4      517.17      412.79     31.89 o 
   3   6   4     3436.91     3410.81     89.15 o 
   4   6   4      129.49      129.96     27.95 o 
   5   6   4     9429.95     9256.94    145.78 o 
   6   6   4      137.71      158.43     27.41 o 
   7   6   4      299.04      251.21     30.94 o 
   8   6   4     2141.84     2152.69     62.63 o 
   9   6   4     3455.82     3511.45     80.77 o 
  10   6   4     1766.70     1641.52     67.74 o 
  11   6   4     1750.58     1846.30     62.75 o 
  12   6   4     1676.65     1770.17     62.75 o 
  13   6   4     1464.18     1424.50     38.31 o 
  14   6   4      732.59      762.62     37.28 o 
  15   6   4     1342.53     1363.28     42.55 o 
  16   6   4      149.16      190.16     20.49 o 
  17   6   4     4271.58     4342.45     87.27 o 
  18   6   4     1364.78     1500.27     74.47 o 
  19   6   4      545.96      497.72     60.81 o 
  20   6   4     1490.77     1477.59     78.88 o 
  21   6   4        7.32        7.87     27.68 o 
  22   6   4      980.28     1084.15     67.26 o 
  23   6   4     2865.60     2967.31    119.60 o 
  24   6   4      420.36      471.05     50.29 o 
  25   6   4      103.67       58.77     56.65 o 
  26   6   4     1057.98      972.76     58.57 o 
  27   6   4       20.46       67.66     28.86 o 
  28   6   4      411.18      418.16     39.96 o 
  29   6   4      220.57      186.31     28.34 o 
  30   6   4       43.72       27.52     32.05 o 
  31   6   4     1686.13     1782.99     91.87 o 
  32   6   4        0.33       27.99     27.28 o 
  33   6   4        0.87       14.47     24.62 o 
   1   7   4     1360.17     1474.23    100.31 o 
   2   7   4       55.33       39.13     35.10 o 
   3   7   4     1940.75     2022.90    115.08 o 
   4   7   4     7112.02     7611.47    215.64 o 
   5   7   4        1.56      -36.36     36.36 o 
   6   7   4       68.55       93.03     35.01 o 
   7   7   4      148.26      148.26     32.68 o 
   8   7   4      372.92      401.71     27.74 o 
   9   7   4      252.80      273.08     25.92 o 
  10   7   4     4948.80     5175.54     75.41 o 
  11   7   4     3913.09     4153.80     76.96 o 
  12   7   4      178.41      172.27     26.53 o 
  13   7   4     1056.87     1122.15     42.66 o 
  14   7   4      217.91      184.59     21.91 o 
  15   7   4        9.99      -22.36     22.36 o 
  16   7   4      342.52      323.82     33.01 o 
  17   7   4      136.86       90.31     60.48 o 
  18   7   4     1062.33     1188.91     71.09 o 
  19   7   4       86.64       42.04     31.57 o 
  20   7   4      218.03      184.17     53.37 o 
  21   7   4       48.72       33.05     33.55 o 
  22   7   4      414.56      360.62     48.01 o 
  23   7   4      259.38      203.77     39.94 o 
  24   7   4     1217.48     1145.93     64.92 o 
  25   7   4      134.57      143.37     56.17 o 
  26   7   4      269.63      197.39     34.51 o 
  27   7   4      824.71      801.98    104.24 o 
  28   7   4      129.91      107.40     24.71 o 
  29   7   4       95.86       33.92     35.39 o 
  30   7   4      271.97      314.30     43.35 o 
  31   7   4        0.81       35.60     25.10 o 
  32   7   4      223.23      222.67     30.84 o 
   0   8   4        5.95       25.20     72.04 o 
   1   8   4     3947.01     4054.55     75.38 o 
   2   8   4      464.13      501.86     31.17 o 
   3   8   4     2101.61     2127.86     49.50 o 
   4   8   4        3.12      -11.94     11.94 o 
   5   8   4       29.65      -15.93     17.56 o 
   6   8   4        0.06       10.29     15.10 o 
   7   8   4      823.91      808.98     29.66 o 
   8   8   4      507.64      511.49     35.85 o 
   9   8   4      654.46      619.10     28.63 o 
  10   8   4      393.78      466.42     46.16 o 
  11   8   4       57.87       77.15     27.03 o 
  12   8   4       16.32       51.26     33.94 o 
  13   8   4      334.89      350.68     35.68 o 
  14   8   4       54.42       40.30     29.29 o 
  15   8   4      798.80      834.56     59.44 o 
  16   8   4      212.47      208.87     46.23 o 
  17   8   4      330.91      318.01     45.04 o 
  18   8   4       56.00       -5.91     29.42 o 
  19   8   4        4.77      -18.98     29.59 o 
  20   8   4        5.64      -38.83     38.83 o 
  21   8   4      228.14      201.93     38.27 o 
  22   8   4        3.07       -7.53     38.96 o 
  23   8   4      306.72      259.27     37.90 o 
  24   8   4      138.23       96.72     46.68 o 
  25   8   4       66.80       95.61     41.44 o 
  26   8   4       39.48       24.95     34.67 o 
  27   8   4       62.08       51.45     34.81 o 
  28   8   4       95.50       89.28     30.81 o 
  29   8   4      480.38      439.49     43.93 o 
  30   8   4       61.31       56.27     18.42 o 
   1   9   4      622.64      650.32     28.01 o 
   2   9   4       33.74      -17.20     22.37 o 
   3   9   4     1479.79     1477.48     43.57 o 
   4   9   4      703.99      693.53     31.09 o 
   5   9   4       22.09       -1.95     15.52 o 
   6   9   4      609.58      583.25     33.68 o 
   7   9   4      455.80      406.79     29.64 o 
   8   9   4      207.48      212.19     24.13 o 
   9   9   4       17.28        7.44     19.34 o 
  10   9   4      645.91      650.68     35.07 o 
  11   9   4      851.77      789.59     52.39 o 
  12   9   4     1056.12     1018.70     51.30 o 
  13   9   4     1543.07     1569.42     62.63 o 
  14   9   4       99.67       67.05     27.91 o 
  15   9   4      130.74      141.40     47.14 o 
  16   9   4        0.60      -27.19     27.19 o 
  17   9   4      389.99      272.47     38.52 o 
  18   9   4      266.26      280.15     36.38 o 
  19   9   4      112.31       98.80     63.27 o 
  20   9   4      397.35      426.83     39.72 o 
  21   9   4        7.65       -0.55     23.31 o 
  22   9   4      113.17      104.12     35.94 o 
  23   9   4       16.96       24.15     20.80 o 
  24   9   4       68.33       42.47     16.80 o 
  25   9   4      328.30      361.26     47.09 o 
  26   9   4      177.84      226.62     24.15 o 
  27   9   4        0.48       19.93     17.34 o 
   0  10   4        0.82      -24.23     24.23 o 
   1  10   4      181.99      137.80     20.09 o 
   2  10   4      409.07      446.28     26.04 o 
   3  10   4      419.78      404.24     24.42 o 
   4  10   4      197.69      186.39     20.92 o 
   5  10   4      212.57      210.75     22.36 o 
   6  10   4      240.88      208.01     22.46 o 
   7  10   4      536.05      527.53     31.20 o 
   8  10   4        3.50        7.13     19.84 o 
   9  10   4      460.96      535.32     45.34 o 
  10  10   4      456.02      444.72     43.21 o 
  11  10   4        4.85      -12.47     26.73 o 
  12  10   4       95.05       77.75     26.77 o 
  13  10   4      109.36      105.01     32.05 o 
  14  10   4      217.60      252.60     36.23 o 
  15  10   4       49.09       46.58     23.26 o 
  16  10   4       53.79       31.88     29.03 o 
  17  10   4      228.95      250.21     31.41 o 
  18  10   4      179.57      134.84     25.97 o 
  19  10   4      124.98      131.35     42.72 o 
  20  10   4       23.36       25.82     33.67 o 
  21  10   4      336.03      285.77     43.38 o 
  22  10   4       16.30       -6.73     24.44 o 
  23  10   4        7.57      -26.15     26.15 o 
  24  10   4      142.52      122.90     26.51 o 
   1  11   4       12.32      -11.96     17.04 o 
   2  11   4        9.39      -14.84     14.84 o 
   3  11   4       23.59       26.28     15.43 o 
   4  11   4      122.88      112.54     20.22 o 
   5  11   4       26.28        5.57     18.14 o 
   6  11   4      461.74      398.11     32.42 o 
   7  11   4      290.40      227.17     26.59 o 
   8  11   4      329.68      304.54     28.31 o 
   9  11   4        4.12      -18.94     26.75 o 
  10  11   4       95.31       46.06     26.11 o 
  11  11   4        1.57        8.54     20.16 o 
  12  11   4        4.89       19.23     29.44 o 
  13  11   4       57.79       35.14     23.07 o 
  14  11   4       46.84       32.73     22.70 o 
  15  11   4       90.73       82.24     24.26 o 
  16  11   4        3.46       28.41     23.85 o 
  17  11   4       58.80       72.25     20.42 o 
  18  11   4        0.07      -22.09     22.09 o 
  19  11   4       18.64       43.53     17.13 o 
  20  11   4       12.87       49.36     16.53 o 
   0  12   4       37.00      129.98     39.09 o 
   1  12   4      644.71      578.71     56.34 o 
   2  12   4      334.13      319.39     49.10 o 
   3  12   4        0.54       18.06     18.83 o 
   4  12   4        0.71       14.52     19.23 o 
   5  12   4      165.52      156.80     33.23 o 
   6  12   4       82.51       86.44     40.99 o 
   7  12   4      354.76      340.75     28.43 o 
   8  12   4       52.07       36.65     18.77 o 
   9  12   4        0.24      -29.50     29.50 o 
  10  12   4        3.18      -15.05     35.49 o 
  11  12   4        0.43       -7.01     29.00 o 
  12  12   4       38.34       -3.86     37.75 o 
  13  12   4       23.40       11.25     23.56 o 
  14  12   4       34.80       22.39     16.52 o 
  15  12   4      482.21      501.36     37.61 o 
   1   1   5      221.31      313.93     16.95 o 
   2   1   5        6.71        6.35      6.46 o 
   3   1   5       18.69       23.86     10.99 o 
   4   1   5      185.38       89.38     11.26 o 
   5   1   5     5467.56     5845.50     98.93 o 
   6   1   5    11798.14    10323.77    114.00 o 
   7   1   5      173.38      194.84     24.79 o 
   8   1   5     3402.68     2991.02     68.92 o 
   9   1   5    18258.74    18629.77    179.36 o 
  10   1   5    12035.03    13149.07    229.09 o 
  11   1   5     1522.37     1558.17    146.30 o 
  12   1   5     2504.94     2985.82     83.98 o 
  13   1   5     1320.39     1435.51     63.32 o 
  14   1   5     1889.78     2104.23     78.48 o 
  15   1   5       18.95       37.46     32.11 o 
  16   1   5       99.46       85.95     33.76 o 
  17   1   5     1201.67     1330.93     73.89 o 
  18   1   5     4821.38     4662.93    153.40 o 
  19   1   5        9.24       55.96     37.00 o 
  20   1   5     7446.30     7436.15     87.04 o 
  21   1   5     2921.39     2976.00     59.21 o 
  22   1   5     4321.14     4119.26     69.69 o 
  23   1   5      104.18      108.30     23.18 o 
  24   1   5      554.61      492.40     34.40 o 
  25   1   5     2254.94     2314.50     65.25 o 
  26   1   5      235.09      219.52     29.02 o 
  27   1   5       86.31       54.65     25.38 o 
  28   1   5       15.57      -30.77     30.77 o 
  29   1   5       30.59       35.73     28.26 o 
  30   1   5      548.31      603.27    117.57 o 
  31   1   5      342.48      305.49     33.37 o 
  32   1   5      885.07      959.59     51.97 o 
  33   1   5      120.74       87.09     31.96 o 
  34   1   5      316.04      292.53     34.69 o 
  35   1   5       96.43       70.13     46.31 o 
  36   1   5       48.70       32.36     15.67 o 
  37   1   5       54.44       54.03     16.47 o 
   0   2   5     7102.76     6230.94     72.54 o 
   1   2   5       14.38       27.09      9.40 o 
   2   2   5      627.04      495.86     20.16 o 
   3   2   5     9692.29     9260.69     71.86 o 
   4   2   5     1564.93     1743.64     38.16 o 
   5   2   5      373.84      249.26     16.61 o 
   6   2   5    34618.41    35229.18    177.72 o 
   7   2   5    11562.38    10159.60    121.37 o 
   8   2   5     9454.94     9050.47    120.88 o 
   9   2   5     5113.90     4321.72    111.32 o 
  10   2   5     1318.84     1502.40     99.15 o 
  11   2   5     5104.91     5115.97    106.59 o 
  12   2   5      211.73      191.89     35.82 o 
  13   2   5     1680.52     1985.12     85.65 o 
  14   2   5     1585.47     1460.66     69.70 o 
  15   2   5      114.28      117.32     29.59 o 
  16   2   5      756.40      680.43     53.53 o 
  17   2   5     1095.90     1011.04     67.13 o 
  18   2   5     2323.59     2527.79    104.29 o 
  19   2   5     3461.26     3200.06    121.15 o 
  20   2   5        5.70      -20.19     20.19 o 
  21   2   5     3255.68     3247.57     61.71 o 
  22   2   5      726.81      688.28     31.93 o 
  23   2   5      126.88       74.25     37.72 o 
  24   2   5      378.94      335.18     30.14 o 
  25   2   5      719.84      740.98     40.28 o 
  26   2   5     2966.31     2948.88    128.85 o 
  27   2   5       56.65      102.73     39.41 o 
  28   2   5      100.65       89.48     34.37 o 
  29   2   5      485.22      531.67     67.78 o 
  30   2   5      325.93      319.84     32.33 o 
  31   2   5      207.16      202.00     28.17 o 
  32   2   5       94.72       58.06     20.25 o 
  33   2   5      452.34      414.07     30.65 o 
  34   2   5       31.75       28.63     31.43 o 
  35   2   5      135.78      150.70     22.79 o 
  36   2   5      211.96      191.71     20.83 o 
  37   2   5       72.36       96.23     22.97 o 
   1   3   5       90.25        6.81     18.30 o 
   2   3   5      416.32      420.70     53.61 o 
   3   3   5       96.05       53.26     16.87 o 
   4   3   5     1683.71     1704.27     47.27 o 
   5   3   5      715.80      565.69     29.94 o 
   6   3   5      127.26      113.45     19.03 o 
   7   3   5     8160.67     9367.22    100.14 o 
   8   3   5        0.15       32.75     15.90 o 
   9   3   5     5459.19     5572.21     84.61 o 
  10   3   5     6016.55     6251.14    119.43 o 
  11   3   5     1335.75     1112.32     54.45 o 
  12   3   5     5211.54     5533.94    303.97 o 
  13   3   5     1791.04     1661.06     95.08 o 
  14   3   5       23.93       30.45     26.13 o 
  15   3   5     2003.01     2108.28     86.47 o 
  16   3   5       20.32       37.56     21.03 o 
  17   3   5      423.57      436.71     56.57 o 
  18   3   5      370.27      437.17     68.91 o 
  19   3   5     2258.21     2385.97     54.83 o 
  20   3   5        0.01      -27.33     27.33 o 
  21   3   5     2592.58     2656.74     59.55 o 
  22   3   5       41.60       31.24     21.51 o 
  23   3   5     1647.85     1647.31    104.13 o 
  24   3   5      163.95      130.62     34.39 o 
  25   3   5      578.32      596.47     51.66 o 
  26   3   5       19.46      -10.70     28.03 o 
  27   3   5       56.78       58.23     42.08 o 
  28   3   5       24.36       12.36     34.76 o 
  29   3   5      121.59      112.32     39.63 o 
  30   3   5        0.01        1.76     19.82 o 
  31   3   5      232.16      227.45     25.46 o 
  32   3   5        4.12       29.57     14.59 o 
  33   3   5      184.83      183.74     24.14 o 
  34   3   5       31.78        4.57     16.15 o 
  35   3   5      119.62      123.89     15.99 o 
  36   3   5       16.56       33.39     21.79 o 
   0   4   5      260.24      297.62     45.95 o 
   1   4   5       72.88       64.16     24.58 o 
   2   4   5    14419.97    14342.90    134.11 o 
   3   4   5    15096.03    16157.70    143.48 o 
   4   4   5     9219.84     9788.83    113.00 o 
   5   4   5    17019.88    17086.38    149.85 o 
   6   4   5      677.38      793.99     79.26 o 
   7   4   5    11138.72    10754.75    149.66 o 
   8   4   5     6098.74     5727.70    112.28 o 
   9   4   5     7585.13     8047.54    136.16 o 
  10   4   5     6621.51     6425.72    150.62 o 
  11   4   5      715.63      745.95     72.50 o 
  12   4   5       24.37       -3.33     22.56 o 
  13   4   5        0.11       13.68     25.81 o 
  14   4   5      628.97      604.03     50.08 o 
  15   4   5     4544.25     4927.88    126.95 o 
  16   4   5     5980.34     5548.51    190.94 o 
  17   4   5     1081.08     1133.04     50.28 o 
  18   4   5      705.80      809.92     39.82 o 
  19   4   5     2486.30     2442.33     64.55 o 
  20   4   5      116.62      123.60     22.84 o 
  21   4   5     1448.07     1441.36     68.81 o 
  22   4   5     2118.91     2099.61    110.01 o 
  23   4   5       16.61       53.86     34.33 o 
  24   4   5     3914.10     4031.20    150.52 o 
  25   4   5      110.03      -13.10     44.07 o 
  26   4   5       28.77      -29.80     36.36 o 
  27   4   5        3.90      -21.91     21.91 o 
  28   4   5       37.37       42.85     32.55 o 
  29   4   5      147.88      151.72     23.24 o 
  30   4   5      263.71      267.48     25.12 o 
  31   4   5      578.17      573.13     30.48 o 
  32   4   5      212.21      256.86     30.61 o 
  33   4   5      121.62       77.48     38.45 o 
  34   4   5        1.66      -18.19     18.19 o 
  35   4   5       25.34      -20.17     25.79 o 
   1   5   5      553.87      597.19     34.15 o 
   2   5   5     1839.34     1778.82     54.41 o 
   3   5   5    18085.43    18033.30    164.56 o 
   4   5   5     4608.26     4779.18     86.54 o 
   5   5   5     1125.89     1051.14     53.75 o 
   6   5   5    11444.65    11036.85    160.10 o 
   7   5   5     3286.80     3122.79    118.22 o 
   8   5   5     9958.60     9927.88    156.65 o 
   9   5   5      311.69      374.16     39.35 o 
  10   5   5     3103.09     3154.50     94.77 o 
  11   5   5     8215.89     8243.21    404.44 o 
  12   5   5       52.77       94.03     30.52 o 
  13   5   5     2151.85     2169.32     84.69 o 
  14   5   5      668.30      725.95     53.07 o 
  15   5   5      153.76      176.97     54.37 o 
  16   5   5     1523.68     1732.17     52.89 o 
  17   5   5      150.18      198.71     30.10 o 
  18   5   5       25.59       68.54     15.68 o 
  19   5   5     3164.32     3247.39     72.65 o 
  20   5   5     3966.00     4170.29    107.50 o 
  21   5   5     1370.49     1365.03     66.91 o 
  22   5   5      534.63      574.36     47.00 o 
  23   5   5      215.31      202.74     34.88 o 
  24   5   5       25.38      -16.74     24.49 o 
  25   5   5     2519.65     2641.99    119.63 o 
  26   5   5      117.60      158.53     37.63 o 
  27   5   5      441.44      346.56     45.03 o 
  28   5   5      276.97      221.14     47.43 o 
  29   5   5      258.32      277.10     61.44 o 
  30   5   5       53.77       63.85     40.35 o 
  31   5   5        0.02       37.01     33.20 o 
  32   5   5      249.41      216.65     43.48 o 
  33   5   5      691.80      705.54     55.39 o 
  34   5   5      369.90      375.21     38.44 o 
   0   6   5    29219.63    30884.15    274.88 o 
   1   6   5      728.70      726.96     35.25 o 
   2   6   5    10001.86    10135.47    133.06 o 
   3   6   5      202.73      162.75     29.22 o 
   4   6   5       25.37      -12.98     38.15 o 
   5   6   5       71.25       36.99     43.72 o 
   6   6   5     2699.95     2709.01     86.26 o 
   7   6   5     1961.77     2025.30     75.76 o 
   8   6   5     3655.77     3638.51    102.42 o 
   9   6   5      320.95      287.07     35.13 o 
  10   6   5     3493.80     3659.22    105.35 o 
  11   6   5      408.42      373.73     26.17 o 
  12   6   5      539.01      520.53     28.01 o 
  13   6   5        0.82      -17.27     17.27 o 
  14   6   5      354.70      311.67     28.12 o 
  15   6   5       15.76      -11.06     23.52 o 
  16   6   5        3.84       -0.30     14.98 o 
  17   6   5      303.07      246.51     25.24 o 
  18   6   5        1.67      -18.08     29.56 o 
  19   6   5        0.47      -22.86     22.86 o 
  20   6   5      208.12      221.87     30.32 o 
  21   6   5      253.79      286.23     32.03 o 
  22   6   5     1535.89     1431.92     95.22 o 
  23   6   5       75.90       56.78     35.11 o 
  24   6   5     1757.39     1760.90     77.04 o 
  25   6   5      186.69      140.06     33.39 o 
  26   6   5      167.17      162.85     30.79 o 
  27   6   5       59.09       44.77     43.12 o 
  28   6   5      145.15       78.80     42.00 o 
  29   6   5       54.43       58.84     40.94 o 
  30   6   5      543.21      557.78     63.58 o 
  31   6   5        1.31        4.05     27.48 o 
  32   6   5      894.39      859.65     55.84 o 
  33   6   5       70.04       88.67     24.15 o 
   1   7   5     2321.85     2394.33     70.88 o 
   2   7   5        6.11       53.92     28.13 o 
   3   7   5    11681.05    11998.69    143.73 o 
   4   7   5     2688.93     3032.76     64.83 o 
   5   7   5     8913.00     9185.68    149.67 o 
   6   7   5       18.92       59.64     18.35 o 
   7   7   5      898.27      911.60     42.58 o 
   8   7   5     1702.65     1697.18     88.79 o 
   9   7   5     3977.12     4036.59    106.40 o 
  10   7   5     1170.40     1221.62     61.91 o 
  11   7   5     1785.60     1822.83     53.75 o 
  12   7   5      347.80      302.79     31.67 o 
  13   7   5     3337.27     3263.52     71.56 o 
  14   7   5      113.70      109.04     27.47 o 
  15   7   5        0.02      -19.56     39.59 o 
  16   7   5      260.44      195.83     23.19 o 
  17   7   5      702.59      629.57     53.60 o 
  18   7   5       60.20      102.06     34.49 o 
  19   7   5     1114.08     1085.14     67.84 o 
  20   7   5      951.27      847.70     61.47 o 
  21   7   5     1214.81     1385.19     71.81 o 
  22   7   5      988.38     1097.30     66.02 o 
  23   7   5       77.90      -20.77     29.33 o 
  24   7   5      168.62      128.39     38.15 o 
  25   7   5      233.46      159.67     31.05 o 
  26   7   5       33.12       41.23     43.35 o 
  27   7   5     2476.23     2493.61    114.90 o 
  28   7   5        0.12       19.57     34.14 o 
  29   7   5      399.23      405.53     48.03 o 
  30   7   5       15.11       63.27     27.19 o 
  31   7   5        1.80       18.25     21.26 o 
   0   8   5    10403.15    10883.56    173.85 o 
   1   8   5       43.42       25.18     25.40 o 
   2   8   5     4416.00     4470.19     73.78 o 
   3   8   5     2320.49     2463.65     62.42 o 
   4   8   5      933.29      904.27     41.53 o 
   5   8   5       17.46       21.38     15.19 o 
   6   8   5     2154.95     2227.48     59.67 o 
   7   8   5      543.97      676.66     41.19 o 
   8   8   5     6711.80     6547.79    136.53 o 
   9   8   5     2898.44     3029.26    257.73 o 
  10   8   5        0.60       48.31     33.97 o 
  11   8   5      281.23      290.56     33.93 o 
  12   8   5     1000.54     1042.29    129.60 o 
  13   8   5      582.68      641.37     48.78 o 
  14   8   5     3074.17     3100.17     94.11 o 
  15   8   5      653.28      645.43     48.69 o 
  16   8   5      652.38      608.99     48.08 o 
  17   8   5      409.88      403.80     67.37 o 
  18   8   5      194.03      190.40     46.19 o 
  19   8   5      593.50      564.45     72.80 o 
  20   8   5     1012.52      852.29     86.23 o 
  21   8   5      658.41      734.57     77.12 o 
  22   8   5     1797.76     1786.39    108.59 o 
  23   8   5     1809.95     2023.35    109.00 o 
  24   8   5      370.95      465.32     57.44 o 
  25   8   5      106.37       89.13     34.90 o 
  26   8   5      662.61      675.34     59.52 o 
  27   8   5        0.93       30.75     28.35 o 
  28   8   5      348.36      312.37     38.68 o 
  29   8   5       12.76      -21.37     21.37 o 
   1   9   5      258.62      217.35     27.05 o 
   2   9   5        3.65       -4.33     19.74 o 
   3   9   5     1452.92     1517.72     57.68 o 
   4   9   5       79.22      109.99     23.02 o 
   5   9   5     3141.62     3470.73     73.87 o 
   6   9   5      650.15      700.43     42.22 o 
   7   9   5      282.22      282.55     30.86 o 
   8   9   5       98.42      113.67     29.62 o 
   9   9   5     1547.65     1476.76     68.47 o 
  10   9   5       19.17       62.48     26.25 o 
  11   9   5     3999.45     4198.45    111.29 o 
  12   9   5       64.60      120.51     26.43 o 
  13   9   5     4537.94     4544.28     91.74 o 
  14   9   5      150.93      164.39     27.74 o 
  15   9   5      245.72      191.65     45.49 o 
  16   9   5        0.39      -30.84     30.84 o 
  17   9   5      608.69      653.57     49.67 o 
  18   9   5      245.80      253.88     34.31 o 
  19   9   5     2638.15     2571.93     83.74 o 
  20   9   5       13.97        0.49     26.48 o 
  21   9   5      488.04      448.60     37.92 o 
  22   9   5      100.56       85.34     39.07 o 
  23   9   5       26.32      -22.11     22.11 o 
  24   9   5      101.38       75.72     18.99 o 
  25   9   5      144.89      153.93     20.44 o 
  26   9   5        2.48      -19.80     19.80 o 
   0  10   5     1651.97     1758.11     96.96 o 
   1  10   5      168.22      158.01     25.37 o 
   2  10   5     1996.01     2051.37     58.48 o 
   3  10   5      607.85      584.96     35.51 o 
   4  10   5       15.23      -17.23     18.31 o 
   5  10   5        0.68       -5.20     19.10 o 
   6  10   5     1172.49     1222.62     52.35 o 
   7  10   5      208.85      231.00     30.66 o 
   8  10   5     2777.96     3100.56     79.03 o 
   9  10   5      483.01      474.73     69.90 o 
  10  10   5     1763.65     1740.95     69.57 o 
  11  10   5       25.77       19.17     26.54 o 
  12  10   5      433.85      283.73     57.13 o 
  13  10   5      206.46      167.15     46.74 o 
  14  10   5     1851.43     1711.60    102.58 o 
  15  10   5      840.21      765.30     73.01 o 
  16  10   5     3082.14     2898.31    124.87 o 
  17  10   5       13.78       35.44     36.41 o 
  18  10   5      262.88      283.71     46.30 o 
  19  10   5       48.72       42.68     34.25 o 
  20  10   5      144.31       79.75     29.76 o 
  21  10   5      317.73      304.42     41.56 o 
  22  10   5      413.45      355.50     67.66 o 
  23  10   5        0.32       -9.72     34.93 o 
   1  11   5        0.74      -17.27     17.27 o 
   2  11   5      494.20      504.62     30.76 o 
   3  11   5     1393.33     1498.85     45.27 o 
   4  11   5      617.31      586.78     35.84 o 
   5  11   5      519.36      536.01     36.78 o 
   6  11   5      751.48      711.24     41.15 o 
   7  11   5      116.81      131.62     32.30 o 
   8  11   5      836.51      774.44     50.77 o 
   9  11   5      390.74      329.62     36.08 o 
  10  11   5      254.19      284.57     37.91 o 
  11  11   5     2736.33     2895.84    127.88 o 
  12  11   5       66.46       72.75     29.06 o 
  13  11   5     1365.31     1272.95     55.47 o 
  14  11   5      152.61      152.42     25.84 o 
  15  11   5      152.86      123.57     25.60 o 
  16  11   5      134.47      150.71     27.31 o 
  17  11   5      439.92      432.03     30.49 o 
  18  11   5      177.81      225.12     35.76 o 
  19  11   5      803.46      829.81     61.08 o 
   0  12   5      550.10      528.03     47.01 o 
   1  12   5       30.47       59.62     52.57 o 
   2  12   5      366.87      332.73     28.41 o 
   3  12   5       77.71       41.83     27.78 o 
   4  12   5       59.15       16.18     13.67 o 
   5  12   5       18.74       42.58     18.08 o 
   6  12   5      375.30      403.39     31.01 o 
   7  12   5      585.28      570.34     35.56 o 
   8  12   5      657.59      622.00     34.45 o 
   9  12   5       25.48        0.66     17.59 o 
  10  12   5      227.33      182.46     23.38 o 
  11  12   5       91.25       92.54     18.21 o 
  12  12   5      256.07      193.47     20.76 o 
  13  12   5       21.77        7.11     12.42 o 
   0   0   6     9327.92     8974.72    123.08 o 
   1   0   6    10228.20     8991.75     87.57 o 
   2   0   6    15846.39    16017.75    101.21 o 
   3   0   6     8856.13     9863.38    190.66 o 
   4   0   6      487.32      408.77     38.72 o 
   5   0   6      540.41      436.68     40.60 o 
   6   0   6     6307.38     6352.51    136.33 o 
   7   0   6    91271.84    84571.19    507.97 o 
   8   0   6    17650.26    17219.44    241.11 o 
   9   0   6     1212.08     1468.90     78.33 o 
  10   0   6      708.79      684.24     59.70 o 
  11   0   6     2774.91     2775.63    112.10 o 
  12   0   6     1607.89     1688.85     95.07 o 
  13   0   6    14008.94    14541.40    275.01 o 
  14   0   6     4630.30     4897.53    168.77 o 
  15   0   6    15069.37    15939.31    313.90 o 
  16   0   6     3316.94     3574.19    159.91 o 
  17   0   6      493.20      427.37     63.06 o 
  18   0   6       20.41       -3.50     42.57 o 
  19   0   6     5960.06     5949.04    150.83 o 
  20   0   6      142.00       77.21     31.30 o 
  21   0   6    17298.33    17802.98    199.99 o 
  22   0   6     2080.71     2154.58     92.01 o 
  23   0   6     1658.33     1576.60     81.42 o 
  24   0   6      881.48      937.22     85.99 o 
  25   0   6     8991.79     9212.43    246.25 o 
  26   0   6     1883.10     1867.69    122.35 o 
  27   0   6      199.50      158.93     47.50 o 
  28   0   6      238.53      234.17     63.06 o 
  29   0   6      736.54      794.83     82.10 o 
  30   0   6      188.08      186.62     51.01 o 
  31   0   6       15.59       -0.55     35.75 o 
  32   0   6      272.74      229.25     36.02 o 
  33   0   6     1651.75     1856.84     98.56 o 
  34   0   6      266.75      318.82     50.29 o 
  35   0   6      302.29      330.50     43.43 o 
  36   0   6      198.84      153.81     31.76 o 
   1   1   6      317.57      334.27     11.79 o 
   2   1   6     4370.01     3512.03     35.30 o 
   3   1   6     9209.80     9276.49     75.19 o 
   4   1   6     9454.39     9191.36     76.28 o 
   5   1   6    10739.60    10749.88    104.55 o 
   6   1   6    25680.66    25027.42    327.83 o 
   7   1   6      421.60      341.08     49.22 o 
   8   1   6     1220.74     1032.50    152.43 o 
   9   1   6     5457.72     5614.88    103.01 o 
  10   1   6     3146.12     3286.45    121.28 o 
  11   1   6     3560.10     3691.82     92.30 o 
  12   1   6    16999.19    17659.77    206.09 o 
  13   1   6     1869.70     1948.44     74.68 o 
  14   1   6     3511.32     3412.87    101.62 o 
  15   1   6       39.60       49.68     69.88 o 
  16   1   6     4143.88     4076.45    120.23 o 
  17   1   6     1069.03     1030.36     69.20 o 
  18   1   6     2476.26     2728.18    105.52 o 
  19   1   6     2306.55     2280.06     55.39 o 
  20   1   6     9715.06    10291.21    116.78 o 
  21   1   6      346.93      370.97     33.13 o 
  22   1   6      257.86      242.42     28.29 o 
  23   1   6      338.03      281.52     38.77 o 
  24   1   6      229.19      222.06     38.78 o 
  25   1   6       39.08        8.40     30.50 o 
  26   1   6     2876.02     3008.72    104.61 o 
  27   1   6      395.91      401.37     46.96 o 
  28   1   6     1343.38     1556.71     75.90 o 
  29   1   6       43.09       63.40     32.11 o 
  30   1   6        0.34        5.84     22.89 o 
  31   1   6      125.86      117.01     22.00 o 
  32   1   6        0.02       -9.07     22.01 o 
  33   1   6       54.65       39.98     19.89 o 
  34   1   6      961.23     1006.73     49.50 o 
  35   1   6      129.30       79.74     20.81 o 
  36   1   6       38.02       -0.85     23.16 o 
   0   2   6       16.82       -0.36     20.85 o 
   1   2   6     6225.03     5534.36     66.54 o 
   2   2   6     2687.96     2441.14     33.23 o 
   3   2   6       48.77       20.01     11.30 o 
   4   2   6     1995.98     2270.27     41.26 o 
   5   2   6    16536.22    16246.27    109.28 o 
   6   2   6       27.37       49.61     15.47 o 
   7   2   6     3399.08     3421.61     63.20 o 
   8   2   6     6899.79     6733.17     90.74 o 
   9   2   6    29612.22    28426.39    236.24 o 
  10   2   6     5982.08     5725.98    361.30 o 
  11   2   6      114.71       60.66     31.83 o 
  12   2   6      848.23     1068.36     57.59 o 
  13   2   6     5507.30     5780.87    128.39 o 
  14   2   6     4267.78     4451.08    116.96 o 
  15   2   6     8936.42     9284.97    173.81 o 
  16   2   6     3973.02     3873.18    118.67 o 
  17   2   6     9795.14     9990.46    194.69 o 
  18   2   6     1862.55     2045.12     95.08 o 
  19   2   6     1241.76     1338.56     50.74 o 
  20   2   6       14.69       29.35     23.86 o 
  21   2   6      341.74      351.15     44.36 o 
  22   2   6     2195.14     2111.36     65.87 o 
  23   2   6     3135.07     2922.18     99.83 o 
  24   2   6     1703.33     1769.56     81.39 o 
  25   2   6        1.38      -33.49     33.49 o 
  26   2   6       62.57       61.13     31.84 o 
  27   2   6       18.73      -32.31     49.40 o 
  28   2   6      622.28      573.92     53.67 o 
  29   2   6        0.82      -22.95     29.82 o 
  30   2   6      206.64      157.47     38.41 o 
  31   2   6     1093.98     1172.98     58.09 o 
  32   2   6      366.40      366.62     34.89 o 
  33   2   6        2.36      -10.00     15.80 o 
  34   2   6        4.54        1.11     19.98 o 
  35   2   6        4.08       13.55     16.65 o 
  36   2   6       18.39       -1.48     14.33 o 
   1   3   6     3076.12     3162.55    109.20 o 
   2   3   6        0.71       -1.36     22.71 o 
   3   3   6    13774.89    13729.60    192.81 o 
   4   3   6    45799.19    44153.81    295.13 o 
   5   3   6      693.76      905.91     37.83 o 
   6   3   6     6260.35     5860.48    112.73 o 
   7   3   6     1827.12     2182.63     69.68 o 
   8   3   6    33643.22    33257.29    655.27 o 
   9   3   6        0.18        0.79     23.85 o 
  10   3   6    10857.24    10022.46    155.01 o 
  11   3   6    11594.90    11751.05    171.08 o 
  12   3   6     3573.96     3664.88    100.30 o 
  13   3   6      634.80      752.23     84.58 o 
  14   3   6       68.42       27.15     28.55 o 
  15   3   6       27.41       53.67     38.37 o 
  16   3   6     1419.81     1316.05    105.31 o 
  17   3   6      668.36      654.61     50.20 o 
  18   3   6    16810.75    17498.14    225.30 o 
  19   3   6        1.87       36.15     24.60 o 
  20   3   6     1063.02      949.10     50.30 o 
  21   3   6      248.48      219.03     31.68 o 
  22   3   6     1743.28     2024.39    106.82 o 
  23   3   6       26.28       -2.66     29.61 o 
  24   3   6     2106.11     2237.42     87.40 o 
  25   3   6      649.26      635.93     54.23 o 
  26   3   6     3363.61     3495.93    107.85 o 
  27   3   6      433.64      526.18     67.63 o 
  28   3   6       27.58       27.63     35.53 o 
  29   3   6        7.87       10.92     25.47 o 
  30   3   6     1828.30     1839.47     88.57 o 
  31   3   6       40.82       27.08     16.07 o 
  32   3   6     1125.30     1220.70     42.35 o 
  33   3   6        1.20      -10.31     21.89 o 
  34   3   6       31.07       13.22     12.83 o 
  35   3   6       15.56        2.29     14.15 o 
   0   4   6     1993.10     2022.89     98.20 o 
   1   4   6     1167.35      878.88     49.02 o 
   2   4   6    11231.23    11833.15    129.73 o 
   3   4   6     3417.16     2795.61     66.11 o 
   4   4   6     1719.74     1941.52     56.49 o 
   5   4   6    30225.07    29808.77    281.35 o 
   6   4   6      420.46      429.36     40.83 o 
   7   4   6       16.70       56.05     26.31 o 
   8   4   6     1131.61      993.54     54.29 o 
   9   4   6    14226.59    14314.65    189.83 o 
  10   4   6     3081.06     3005.39     91.65 o 
  11   4   6      710.06      855.72     53.30 o 
  12   4   6      253.69      261.84     36.71 o 
  13   4   6     2094.50     2243.98     86.59 o 
  14   4   6      820.21      844.10     56.97 o 
  15   4   6     1453.79     1355.00    135.13 o 
  16   4   6     2117.65     2140.25     56.40 o 
  17   4   6     5817.55     5907.88    118.15 o 
  18   4   6      367.75      336.43     34.71 o 
  19   4   6       71.46       31.19     18.96 o 
  20   4   6       12.02        7.07     20.70 o 
  21   4   6       48.49       58.21     31.84 o 
  22   4   6      156.09       89.65     35.27 o 
  23   4   6     1951.08     2083.16    112.25 o 
  24   4   6      618.50      701.22     71.06 o 
  25   4   6      823.78      704.82     64.91 o 
  26   4   6       56.26       36.67     34.60 o 
  27   4   6      211.56      178.53     44.52 o 
  28   4   6      155.27      140.10     22.16 o 
  29   4   6        5.71      -13.15     18.34 o 
  30   4   6      129.71      117.18     20.24 o 
  31   4   6     1065.41     1126.69     39.53 o 
  32   4   6      276.05      261.53     22.31 o 
  33   4   6        1.84      -14.74     14.74 o 
  34   4   6       19.90       -1.54     22.14 o 
  35   4   6       82.83      109.59     23.15 o 
   1   5   6     1689.60     1648.16     54.91 o 
   2   5   6     4321.57     4294.77     86.46 o 
   3   5   6     4806.87     5228.53    126.78 o 
   4   5   6     3008.07     3051.99     73.50 o 
   5   5   6      192.67      148.57     30.07 o 
   6   5   6     7028.69     6801.07    133.41 o 
   7   5   6      206.22      222.15     34.83 o 
   8   5   6     1086.66     1157.20     61.05 o 
   9   5   6       81.30       66.52     25.31 o 
  10   5   6      658.69      595.03     62.54 o 
  11   5   6       21.60        4.95     27.17 o 
  12   5   6     1042.57      869.77     70.32 o 
  13   5   6      640.83      606.23     40.04 o 
  14   5   6      840.67      867.52     45.95 o 
  15   5   6      434.46      386.64     34.91 o 
  16   5   6       10.04       33.57     20.06 o 
  17   5   6      162.07      124.19     20.85 o 
  18   5   6       19.99       34.61     32.99 o 
  19   5   6       71.44       50.38     39.25 o 
  20   5   6     2011.82     2040.15    107.67 o 
  21   5   6      298.48      261.18     57.49 o 
  22   5   6      925.32      869.70     74.81 o 
  23   5   6        0.77       40.32     39.48 o 
  24   5   6      155.99      183.20     45.18 o 
  25   5   6        1.16      -39.50     39.50 o 
  26   5   6     1444.46     1319.48     84.09 o 
  27   5   6      280.96      282.15     35.51 o 
  28   5   6     1176.40     1260.59     59.04 o 
  29   5   6      149.96      170.12     31.51 o 
  30   5   6        1.58      -16.67     16.67 o 
  31   5   6        0.15       28.65     30.11 o 
  32   5   6      128.98      159.30     35.82 o 
  33   5   6      115.97      114.12     28.80 o 
   0   6   6       24.56       41.74     33.11 o 
   1   6   6    14070.79    14565.42    141.92 o 
   2   6   6      278.92      234.71     30.24 o 
   3   6   6        0.84      -11.40     24.04 o 
   4   6   6      986.87     1024.94     57.99 o 
   5   6   6     3214.35     3140.57    165.97 o 
   6   6   6       23.29        9.54     28.11 o 
   7   6   6    14615.06    14926.95    211.87 o 
   8   6   6      468.68      444.58     34.71 o 
   9   6   6     1358.49     1464.94     54.79 o 
  10   6   6        3.73       22.58     15.55 o 
  11   6   6     1703.82     1726.65     51.76 o 
  12   6   6      302.22      306.46     26.00 o 
  13   6   6      157.93      123.96     23.40 o 
  14   6   6      196.72      197.73     22.39 o 
  15   6   6      208.28      220.41     21.32 o 
  16   6   6      136.32      121.03     25.37 o 
  17   6   6      377.10      323.58     27.03 o 
  18   6   6        1.83      -21.84     21.84 o 
  19   6   6     2454.39     2632.11    106.61 o 
  20   6   6       90.19      145.17     30.08 o 
  21   6   6     2052.12     2254.58     67.35 o 
  22   6   6      898.58      821.48     56.01 o 
  23   6   6      142.36      135.79     32.92 o 
  24   6   6       80.47       48.18     26.21 o 
  25   6   6      877.25      856.22     82.50 o 
  26   6   6      321.17      229.36     40.85 o 
  27   6   6       11.54       -5.25     38.27 o 
  28   6   6       23.74        4.11     34.43 o 
  29   6   6      893.66      916.87     72.32 o 
  30   6   6      136.35      131.87     37.29 o 
  31   6   6      163.52      197.38     35.58 o 
  32   6   6       30.97       18.35     21.71 o 
   1   7   6        1.28      -26.82     26.82 o 
   2   7   6     1872.23     2029.53     40.58 o 
   3   7   6      786.38      761.54     28.42 o 
   4   7   6       10.80      -21.95     21.95 o 
   5   7   6     2269.06     2369.06     52.39 o 
   6   7   6     1931.43     1948.03     48.33 o 
   7   7   6      497.50      476.49     26.07 o 
   8   7   6     1783.52     1931.09     66.75 o 
   9   7   6     2816.85     2654.66     89.59 o 
  10   7   6      438.29      484.24     41.82 o 
  11   7   6        1.40       33.77     27.91 o 
  12   7   6     1880.14     2093.25    105.78 o 
  13   7   6       13.17       50.08     22.36 o 
  14   7   6     1015.06     1100.64     61.22 o 
  15   7   6      132.96       78.02     78.62 o 
  16   7   6       51.66       45.76     47.44 o 
  17   7   6       85.10       43.69     23.88 o 
  18   7   6      242.93      196.38     34.59 o 
  19   7   6      597.12      543.14     47.47 o 
  20   7   6     1878.08     1961.05    177.47 o 
  21   7   6      958.34      937.34    145.55 o 
  22   7   6      921.83      624.41     75.03 o 
  23   7   6       66.50       69.11     37.99 o 
  24   7   6      369.84      224.49     50.36 o 
  25   7   6       42.04       59.65     30.05 o 
  26   7   6      915.28      957.39     72.63 o 
  27   7   6      118.26      101.36     36.95 o 
  28   7   6      548.42      609.31     52.38 o 
  29   7   6        0.59       22.41     23.49 o 
  30   7   6       20.16       13.21     19.47 o 
   0   8   6     1212.80     1093.41     62.25 o 
   1   8   6      743.69      804.99     38.27 o 
   2   8   6      131.26      118.46     21.85 o 
   3   8   6      832.88      846.11     39.21 o 
   4   8   6       72.75       61.64     26.12 o 
   5   8   6        6.03       -5.77     16.19 o 
   6   8   6       32.85      -21.00     21.00 o 
   7   8   6       88.80       84.47     28.78 o 
   8   8   6      236.94      273.36     39.63 o 
   9   8   6        2.33       33.00     31.39 o 
  10   8   6      112.87      152.29     33.17 o 
  11   8   6      230.89      278.18     51.10 o 
  12   8   6      163.49      101.80     27.88 o 
  13   8   6      325.82      269.83     48.21 o 
  14   8   6      320.87      256.72     34.28 o 
  15   8   6      478.80      513.69     43.78 o 
  16   8   6      125.65       78.33     23.39 o 
  17   8   6      321.78      264.42     49.48 o 
  18   8   6       13.24      -38.69     38.69 o 
  19   8   6      237.65      118.78     42.75 o 
  20   8   6        6.78       45.42     50.61 o 
  21   8   6      108.36      116.62     46.06 o 
  22   8   6        0.11       31.80     31.42 o 
  23   8   6      313.95      253.80     48.49 o 
  24   8   6       28.63       50.41     28.27 o 
  25   8   6       93.48      138.09     33.91 o 
  26   8   6       10.53       -3.83     15.84 o 
  27   8   6       17.04      -14.26     14.26 o 
   1   9   6        5.80       -3.75     24.27 o 
   2   9   6      217.53      216.93     27.23 o 
   3   9   6      193.44      211.70     27.07 o 
   4   9   6      220.98      309.26     28.58 o 
   5   9   6       27.40       23.66     21.25 o 
   6   9   6      631.19      673.37     37.53 o 
   7   9   6      138.78      176.38     39.79 o 
   8   9   6       61.25      114.64     27.01 o 
   9   9   6       19.62       46.01     31.24 o 
  10   9   6      915.26     1149.57     61.39 o 
  11   9   6       70.82       15.31     49.38 o 
  12   9   6       80.91       30.67     24.37 o 
  13   9   6       27.75        9.65     31.66 o 
  14   9   6        0.06      -27.53     27.53 o 
  15   9   6        0.07       33.02     35.52 o 
  16   9   6      121.83      116.32     45.85 o 
  17   9   6      189.44      142.42     28.21 o 
  18   9   6     1171.76     1041.45     53.27 o 
  19   9   6       35.15       -5.40     45.37 o 
  20   9   6       94.05      112.52     23.08 o 
  21   9   6       70.03       75.53     49.82 o 
  22   9   6      694.77      658.87     36.84 o 
  23   9   6       10.58      -16.22     17.97 o 
  24   9   6      355.75      321.56     34.80 o 
  25   9   6       33.02       -0.56     18.98 o 
   0  10   6        0.84       -4.74     25.05 o 
   1  10   6       22.01        6.33     22.23 o 
   2  10   6        1.00      -21.55     21.55 o 
   3  10   6       39.97       20.03     17.31 o 
   4  10   6      232.45      236.66     25.27 o 
   5  10   6     1634.63     1782.06     61.33 o 
   6  10   6       34.49       30.42     24.70 o 
   7  10   6      363.86      329.80     46.78 o 
   8  10   6       64.68       57.34     24.15 o 
   9  10   6      574.50      579.13     37.33 o 
  10  10   6       58.42       69.03     21.86 o 
  11  10   6      280.09      227.83     29.61 o 
  12  10   6       34.11        9.98     36.37 o 
  13  10   6      259.93      219.24     25.31 o 
  14  10   6        1.83       -7.39     25.61 o 
  15  10   6       43.14       29.67     24.90 o 
  16  10   6        0.50      -24.42     24.42 o 
  17  10   6      165.70      126.95     25.09 o 
  18  10   6        0.07      -25.36     33.74 o 
  19  10   6      117.39      108.90     21.09 o 
  20  10   6        4.89        4.06     16.97 o 
  21  10   6      251.78      255.27     23.40 o 
  22  10   6        1.13       -2.60     18.86 o 
   1  11   6      108.87       54.13     21.11 o 
   2  11   6       95.74       81.50     21.97 o 
   3  11   6       42.54       -0.65     23.61 o 
   4  11   6        0.04      -15.61     22.25 o 
   5  11   6      256.16      215.92     24.53 o 
   6  11   6       33.54       32.23     19.00 o 
   7  11   6      340.47      368.48     27.02 o 
   8  11   6       18.01        2.23     16.87 o 
   9  11   6      110.03      121.90     19.52 o 
  10  11   6       67.62       90.47     23.75 o 
  11  11   6        1.30        0.44     18.75 o 
  12  11   6        0.73        2.98     48.67 o 
  13  11   6       16.86       48.97     19.94 o 
  14  11   6        6.42      -17.21     19.86 o 
  15  11   6      109.83       85.12     19.25 o 
  16  11   6       15.74       21.99     31.56 o 
  17  11   6        3.00       29.09     14.62 o 
  18  11   6       54.35       64.90     21.61 o 
   0  12   6       21.01      -25.97     25.97 o 
   1  12   6        4.41      -16.86     16.86 o 
   2  12   6        6.07       22.36     30.18 o 
   3  12   6      326.86      266.90     40.96 o 
   4  12   6       20.32       19.49     18.09 o 
   5  12   6      176.18      143.37     21.67 o 
   6  12   6       69.03       87.20     19.11 o 
   7  12   6      299.31      264.32     32.45 o 
   8  12   6       19.64       22.44     15.15 o 
   9  12   6      303.99      277.78     22.53 o 
  10  12   6       80.18       76.16     16.55 o 
  11  12   6       37.35       33.51     20.39 o 
   1   1   7     1001.31      958.26     31.12 o 
   2   1   7     5470.16     5064.13     50.47 o 
   3   1   7       15.77       18.87      8.94 o 
   4   1   7     2193.32     2089.03     34.59 o 
   5   1   7      400.13      268.94     36.89 o 
   6   1   7     2519.13     2038.90     49.93 o 
   7   1   7      175.90      158.95     30.38 o 
   8   1   7    14734.17    14045.05    260.21 o 
   9   1   7     6593.98     6866.39    121.19 o 
  10   1   7     1595.39     1550.18     63.68 o 
  11   1   7      754.18      787.76     49.41 o 
  12   1   7     1464.25     1619.91    109.87 o 
  13   1   7      745.18      823.06     53.93 o 
  14   1   7      227.97      233.51     37.65 o 
  15   1   7       34.85       13.55     31.53 o 
  16   1   7      635.21      569.27     54.34 o 
  17   1   7      261.07      280.86     42.09 o 
  18   1   7     4410.09     4497.08     86.37 o 
  19   1   7     1012.14      984.57     45.94 o 
  20   1   7     7297.80     7254.73    113.58 o 
  21   1   7      207.09      272.85     30.39 o 
  22   1   7     2485.65     2482.77    111.72 o 
  23   1   7      497.24      499.46     51.92 o 
  24   1   7     2366.87     2368.45     93.23 o 
  25   1   7        3.94       19.77     33.95 o 
  26   1   7     1822.68     1807.26     81.88 o 
  27   1   7      241.71      170.55     38.75 o 
  28   1   7     1093.51     1066.06     68.73 o 
  29   1   7      322.83      311.39     44.01 o 
  30   1   7       26.45       35.30     22.96 o 
  31   1   7        1.79      -27.92     27.92 o 
  32   1   7      100.06      105.32     22.52 o 
  33   1   7      204.71      182.88     24.73 o 
  34   1   7      458.58      466.63     34.42 o 
  35   1   7        7.10       -7.33     16.42 o 
  36   1   7      201.61      165.79     25.85 o 
   0   2   7       13.01        1.17     26.22 o 
   1   2   7     1211.86     1008.30     27.69 o 
   2   2   7     3385.75     3698.62     60.69 o 
   3   2   7    10011.48    10400.21     98.02 o 
   4   2   7     1236.06     1399.66     36.10 o 
   5   2   7     5576.34     5258.31     67.95 o 
   6   2   7      886.36      844.39     35.30 o 
   7   2   7    10844.39     9621.20    111.00 o 
   8   2   7       18.85       31.80     13.41 o 
   9   2   7    22733.26    22668.45    181.92 o 
  10   2   7      123.48      165.74     23.67 o 
  11   2   7      335.02      371.27     29.98 o 
  12   2   7      460.79      550.68     72.10 o 
  13   2   7       31.50       73.18     25.39 o 
  14   2   7      841.14      878.40     58.73 o 
  15   2   7     3669.80     3607.54    113.45 o 
  16   2   7        3.85       23.57     29.55 o 
  17   2   7      313.54      319.79     25.83 o 
  18   2   7      117.14       91.01     19.37 o 
  19   2   7     9608.50    10155.04    146.86 o 
  20   2   7       27.42       27.47     31.82 o 
  21   2   7      309.86      273.45     41.04 o 
  22   2   7        2.98       57.69     31.85 o 
  23   2   7     1912.14     1880.84     83.46 o 
  24   2   7       30.74        7.65     30.76 o 
  25   2   7      631.85      625.32     54.95 o 
  26   2   7      246.67      233.34     41.02 o 
  27   2   7      613.79      593.99     54.21 o 
  28   2   7       14.83       28.08     34.28 o 
  29   2   7     1070.17     1067.77     61.76 o 
  30   2   7      153.94      101.38     43.35 o 
  31   2   7      307.98      318.58     29.07 o 
  32   2   7        6.71        3.95     16.38 o 
  33   2   7      192.87      193.74     21.93 o 
  34   2   7       30.51      -18.09     18.09 o 
  35   2   7      584.52      570.54     30.11 o 
   1   3   7       54.72       20.59     20.27 o 
   2   3   7     4148.61     4309.94     87.44 o 
   3   3   7        7.43       -5.37     18.05 o 
   4   3   7     3206.40     3201.47     68.36 o 
   5   3   7       21.55       20.94     16.73 o 
   6   3   7      455.62      410.89     36.18 o 
   7   3   7     2468.01     2721.28     81.07 o 
   8   3   7     4129.26     4072.16    101.19 o 
   9   3   7     3971.46     3837.61    100.63 o 
  10   3   7      859.11      835.00     51.93 o 
  11   3   7     4335.38     4221.10    110.29 o 
  12   3   7     1258.64     1260.30     64.04 o 
  13   3   7     3111.31     3394.29    107.18 o 
  14   3   7     2999.19     3398.79    107.76 o 
  15   3   7       37.72       74.32     30.78 o 
  16   3   7      200.65      211.78     24.83 o 
  17   3   7     1387.28     1357.21     43.19 o 
  18   3   7       97.50       67.64     18.71 o 
  19   3   7     2092.27     2220.42     63.03 o 
  20   3   7      421.09      406.46     45.71 o 
  21   3   7     1147.06     1120.26     64.84 o 
  22   3   7      211.34      195.82     36.86 o 
  23   3   7      280.99      250.69     41.63 o 
  24   3   7        3.95       15.00     30.45 o 
  25   3   7      115.26       59.30     32.92 o 
  26   3   7      991.19      994.42     64.55 o 
  27   3   7        3.15       10.89     39.52 o 
  28   3   7      880.18      778.49     73.91 o 
  29   3   7        6.17       15.91     37.07 o 
  30   3   7        2.20        9.79     16.68 o 
  31   3   7       40.14       13.56     17.38 o 
  32   3   7        2.49       -4.60     17.39 o 
  33   3   7      262.70      264.32     22.79 o 
  34   3   7       62.08       28.42     11.33 o 
  35   3   7       96.02      119.52     24.20 o 
   0   4   7      404.20      320.31     50.39 o 
   1   4   7      471.96      367.32     30.64 o 
   2   4   7        5.30      -17.29     19.12 o 
   3   4   7     7173.27     6938.27    172.35 o 
   4   4   7        6.55       11.50     18.43 o 
   5   4   7     5522.96     5214.70    115.42 o 
   6   4   7      140.13      130.26     30.78 o 
   7   4   7     8799.70     9056.48    155.10 o 
   8   4   7     3635.99     3591.28    101.30 o 
   9   4   7     6403.80     5986.40    131.71 o 
  10   4   7      192.00      262.80     37.14 o 
  11   4   7        0.43      -28.48     28.48 o 
  12   4   7        0.05       -2.21     27.46 o 
  13   4   7        2.39      -36.10     47.49 o 
  14   4   7      875.66      811.77     41.30 o 
  15   4   7       27.53       42.66     28.68 o 
  16   4   7     1044.03      881.12     36.01 o 
  17   4   7     4361.39     4327.92     73.19 o 
  18   4   7       71.34       48.79     18.29 o 
  19   4   7       41.31        5.08     36.90 o 
  20   4   7       11.91       50.55     29.04 o 
  21   4   7      174.16      189.14     38.95 o 
  22   4   7      515.04      529.21     49.45 o 
  23   4   7      705.77      699.82     72.87 o 
  24   4   7      112.20      127.14     44.96 o 
  25   4   7      345.45      295.34     55.07 o 
  26   4   7       23.35       67.00     39.75 o 
  27   4   7      697.82      594.33     62.45 o 
  28   4   7       81.54       16.88     33.20 o 
  29   4   7       34.63       21.52     17.78 o 
  30   4   7      139.36       97.15     23.54 o 
  31   4   7      447.15      425.83     23.35 o 
  32   4   7        2.64      -16.22     20.11 o 
  33   4   7       71.99       28.44     27.72 o 
  34   4   7        0.42      -14.64     20.15 o 
   1   5   7        7.74       -2.24     20.02 o 
   2   5   7        6.55       -7.94     23.89 o 
   3   5   7     3779.80     4023.93     88.95 o 
   4   5   7    18633.22    18918.88    189.10 o 
   5   5   7      930.46     1138.57    163.32 o 
   6   5   7     5743.46     6300.31    135.97 o 
   7   5   7     2717.49     2750.70     92.83 o 
   8   5   7    17272.62    17566.77    230.94 o 
   9   5   7      738.36      749.28     54.28 o 
  10   5   7     9205.80     9228.30    132.29 o 
  11   5   7      861.08      905.23     75.02 o 
  12   5   7      162.58      216.56     24.65 o 
  13   5   7      237.17      293.95     26.60 o 
  14   5   7       62.70       37.43     17.38 o 
  15   5   7      120.81       51.01     23.57 o 
  16   5   7     1000.34     1041.22     43.16 o 
  17   5   7      615.39      678.64     68.06 o 
  18   5   7     2775.09     2752.88    124.22 o 
  19   5   7       23.59       32.07     43.33 o 
  20   5   7        0.40       38.57     37.30 o 
  21   5   7      292.40      306.82     59.85 o 
  22   5   7     1949.28     1888.27    106.86 o 
  23   5   7       60.76       81.66     40.74 o 
  24   5   7     1135.89     1054.07     82.86 o 
  25   5   7      530.63      364.94     51.76 o 
  26   5   7      451.23      451.15     41.12 o 
  27   5   7      140.73      152.43     29.33 o 
  28   5   7        5.80       17.35     21.80 o 
  29   5   7      195.45      222.34     36.38 o 
  30   5   7      623.75      577.18     47.75 o 
  31   5   7      230.41      252.13     23.57 o 
  32   5   7      513.06      606.43     45.76 o 
   0   6   7     5158.57     5246.23    219.99 o 
   1   6   7     4752.58     4816.33    111.16 o 
   2   6   7     3999.23     4092.23     91.81 o 
   3   6   7      933.71      923.70     61.59 o 
   4   6   7      615.45      649.29     34.78 o 
   5   6   7     2829.73     2949.08     66.39 o 
   6   6   7      183.29      228.46     24.20 o 
   7   6   7      557.34      573.69     32.54 o 
   8   6   7     1716.93     1731.08     53.28 o 
   9   6   7     6346.22     6420.16     97.71 o 
  10   6   7      198.85      219.26     24.50 o 
  11   6   7      430.54      417.79     41.82 o 
  12   6   7        1.96      -23.88     23.88 o 
  13   6   7      491.61      365.22     37.87 o 
  14   6   7       17.67      -34.66     39.38 o 
  15   6   7      184.99      132.42     47.43 o 
  16   6   7       26.86       23.74     59.46 o 
  17   6   7      135.17      133.42     27.01 o 
  18   6   7        7.47       -0.74     24.90 o 
  19   6   7      177.34      163.06     39.19 o 
  20   6   7       13.09       54.31     29.63 o 
  21   6   7        3.86       34.32     25.19 o 
  22   6   7     1808.29     1769.45     73.27 o 
  23   6   7     2043.51     1836.77    118.03 o 
  24   6   7      632.78      700.16     56.84 o 
  25   6   7       56.13       15.17     29.54 o 
  26   6   7        7.35      -20.82     20.82 o 
  27   6   7       16.20       83.04     33.53 o 
  28   6   7      173.38      126.75     22.15 o 
  29   6   7      139.75      141.21     36.84 o 
  30   6   7      500.43      537.69     44.21 o 
  31   6   7      602.96      512.04     38.90 o 
   1   7   7      814.62      783.16     30.38 o 
   2   7   7     2725.26     2789.37     49.44 o 
   3   7   7     1429.07     1400.49     36.57 o 
   4   7   7     2641.26     2674.08     72.71 o 
   5   7   7      461.65      386.28     21.52 o 
   6   7   7     3857.41     4001.35     72.56 o 
   7   7   7       10.45        5.40     15.22 o 
   8   7   7     1372.90     1441.03     57.77 o 
   9   7   7      147.91      167.24     27.79 o 
  10   7   7      295.35      252.72     37.44 o 
  11   7   7      152.23      286.33     50.50 o 
  12   7   7      282.48      253.73     54.45 o 
  13   7   7      345.67      296.17     51.54 o 
  14   7   7        1.12       19.02     23.87 o 
  15   7   7       35.96       33.59     35.39 o 
  16   7   7     1408.20     1397.65     92.49 o 
  17   7   7      170.45      220.58     60.21 o 
  18   7   7        0.18        1.22     28.23 o 
  19   7   7      476.29      507.38     46.30 o 
  20   7   7     1447.39     1588.40     95.01 o 
  21   7   7      146.38       89.63     37.62 o 
  22   7   7      177.55      167.16     29.65 o 
  23   7   7        9.03      -18.00     29.04 o 
  24   7   7      123.28       70.60     25.06 o 
  25   7   7      420.48      359.38     50.38 o 
  26   7   7      561.73      529.74     52.93 o 
  27   7   7      357.15      405.14     45.48 o 
  28   7   7      574.55      547.16     44.35 o 
   0   8   7     6117.83     6647.19    164.17 o 
   1   8   7      865.79      926.28     41.32 o 
   2   8   7     1213.99     1243.25     57.29 o 
   3   8   7      130.67      109.39     22.88 o 
   4   8   7       18.08       14.38     20.51 o 
   5   8   7       95.42       69.24     22.67 o 
   6   8   7      146.35      170.35     26.90 o 
   7   8   7     5790.02     6010.21    144.68 o 
   8   8   7      594.50      671.22     50.75 o 
   9   8   7      305.00      296.66     36.59 o 
  10   8   7      135.65      154.46     29.61 o 
  11   8   7      292.06      293.92     38.20 o 
  12   8   7      299.68      344.13     39.32 o 
  13   8   7       89.69       61.02     25.62 o 
  14   8   7      674.60      738.95     52.75 o 
  15   8   7     3452.04     3625.79    102.32 o 
  16   8   7      220.03      227.67     31.47 o 
  17   8   7      176.27      116.62     26.62 o 
  18   8   7       65.49        6.13     20.06 o 
  19   8   7      916.17      848.74     37.78 o 
  20   8   7      694.64      648.04     41.45 o 
  21   8   7     2572.96     2512.88    146.25 o 
  22   8   7      562.31      451.55     36.01 o 
  23   8   7        5.26       25.39     20.83 o 
  24   8   7      600.96      580.66     32.93 o 
  25   8   7      877.74      746.04     33.51 o 
  26   8   7      116.50      160.62     22.46 o 
   1   9   7      103.12       54.56     21.01 o 
   2   9   7     1092.77     1090.43     58.93 o 
   3   9   7      240.91      254.03     26.73 o 
   4   9   7      981.64      989.28     41.79 o 
   5   9   7      803.08      886.59     40.63 o 
   6   9   7     1587.75     1826.80     63.55 o 
   7   9   7      220.33      210.40     30.44 o 
   8   9   7       37.14       77.88     25.57 o 
   9   9   7      723.09      701.80     41.80 o 
  10   9   7      319.76      320.65     32.37 o 
  11   9   7      873.38      909.84     46.69 o 
  12   9   7     1132.92     1133.27     73.84 o 
  13   9   7     1191.36     1147.36     58.55 o 
  14   9   7      969.20      877.90     39.26 o 
  15   9   7       14.77        4.57     31.52 o 
  16   9   7      360.37      257.75     44.47 o 
  17   9   7       70.31       86.34     35.89 o 
  18   9   7      396.17      326.74     44.51 o 
  19   9   7      388.75      418.90     50.66 o 
  20   9   7      873.57      839.62     59.58 o 
  21   9   7      229.43      275.99     84.41 o 
  22   9   7       78.01       67.25     21.63 o 
  23   9   7        8.78       -2.85     26.60 o 
  24   9   7       32.61       13.63     18.50 o 
   0  10   7      111.32       59.45     49.70 o 
   1  10   7      586.55      551.00     45.19 o 
   2  10   7       99.86       54.00     20.15 o 
   3  10   7      195.07      112.58     21.06 o 
   4  10   7      137.45      122.94     25.67 o 
   5  10   7     1039.92      947.30     45.89 o 
   6  10   7      302.58      267.62     30.47 o 
   7  10   7      221.04      175.91     27.48 o 
   8  10   7     1265.46     1307.89     51.53 o 
   9  10   7     2194.02     2284.96     64.06 o 
  10  10   7      464.45      433.75     34.21 o 
  11  10   7      117.75       99.28     21.97 o 
  12  10   7        9.65       -0.06     28.21 o 
  13  10   7      318.03      288.44     34.66 o 
  14  10   7      382.67      351.69     83.53 o 
  15  10   7      949.44      928.58     85.51 o 
  16  10   7      353.39      312.33     31.66 o 
  17  10   7     1030.87      946.12    126.29 o 
  18  10   7      122.45      116.48     19.27 o 
  19  10   7      121.79      122.25     18.13 o 
  20  10   7        0.64        9.25     22.59 o 
  21  10   7       81.70      116.90     21.63 o 
   1  11   7       25.06        6.38     18.44 o 
   2  11   7        3.59      -24.71     24.71 o 
   3  11   7      154.74      229.79     28.14 o 
   4  11   7     1712.41     1714.45     51.17 o 
   5  11   7      211.06      174.24     31.57 o 
   6  11   7      201.55      194.47     25.84 o 
   7  11   7       27.83       34.08     17.63 o 
   8  11   7      423.53      365.75     26.74 o 
   9  11   7      527.98      537.99     30.40 o 
  10  11   7     1587.77     1611.61    131.42 o 
  11  11   7      562.85      549.15     62.00 o 
  12  11   7      513.73      481.12     51.62 o 
  13  11   7      320.11      289.57     60.60 o 
  14  11   7      136.95       91.10     17.14 o 
  15  11   7        4.62      -19.57     19.57 o 
  16  11   7       10.37      -18.23     18.23 o 
  17  11   7      251.80      267.78     28.81 o 
   0  12   7       92.94       77.30     23.22 o 
   1  12   7       26.45       24.31     17.08 o 
   2  12   7       57.05       25.17     14.16 o 
   3  12   7      105.01       67.10     15.42 o 
   4  12   7      169.71      184.41     28.18 o 
   5  12   7      332.37      368.58     36.19 o 
   6  12   7      318.77      322.66     34.06 o 
   7  12   7       37.96       96.62     25.33 o 
   8  12   7      201.87      279.75     30.20 o 
   9  12   7     1226.34     1260.30     55.36 o 
   0   0   8    13095.91    12658.10    173.70 o 
   1   0   8     1811.90     2053.57     62.59 o 
   2   0   8     7559.15     7770.15     84.17 o 
   3   0   8        9.33       21.95     16.58 o 
   4   0   8      189.65      185.52     23.18 o 
   5   0   8     2430.12     1862.84    199.54 o 
   6   0   8     3755.52     3655.96     82.72 o 
   7   0   8     3714.47     3902.75     87.65 o 
   8   0   8    29404.36    28897.36    240.97 o 
   9   0   8     6458.39     5518.93    164.39 o 
  10   0   8     3209.40     3343.16    134.96 o 
  11   0   8     5106.98     5391.19    173.06 o 
  12   0   8     1252.59     1192.91     89.18 o 
  13   0   8     1677.89     1540.52    103.29 o 
  14   0   8     8195.19     8083.86    231.11 o 
  15   0   8      222.41      153.84     47.74 o 
  16   0   8     2095.53     2232.77     85.29 o 
  17   0   8     6979.27     7174.60    152.84 o 
  18   0   8     1144.94     1222.79     70.76 o 
  19   0   8       61.06      100.97     63.41 o 
  20   0   8       50.78      -26.77     31.68 o 
  21   0   8     3749.93     3912.30    162.25 o 
  22   0   8     2890.91     3009.26    145.73 o 
  23   0   8    11242.45    11869.12    278.53 o 
  24   0   8     1836.23     2111.31    127.03 o 
  25   0   8       69.43       24.11     48.36 o 
  26   0   8      702.13      753.24     82.60 o 
  27   0   8        3.66        1.44     48.30 o 
  28   0   8     1208.86     1321.64     96.83 o 
  29   0   8      132.45      129.47     51.48 o 
  30   0   8      678.45      654.14     66.54 o 
  31   0   8      875.36      844.47     72.74 o 
  32   0   8     1445.27     1460.86     84.39 o 
  33   0   8      245.24      248.57     44.39 o 
  34   0   8       67.83       64.07     25.21 o 
  35   0   8       12.75       11.32     19.21 o 
   1   1   8     1927.85     1731.36     46.68 o 
   2   1   8     1287.78     1217.94     41.59 o 
   3   1   8     6827.65     6634.41     75.39 o 
   4   1   8     4442.58     4035.40     59.93 o 
   5   1   8     9730.45     9391.80    139.12 o 
   6   1   8     3337.16     3387.42     65.73 o 
   7   1   8     2159.43     2441.41     59.61 o 
   8   1   8      357.97      382.02     28.40 o 
   9   1   8     5841.91     5791.29     96.13 o 
  10   1   8     4032.77     3877.11     81.79 o 
  11   1   8      515.06      489.51     36.83 o 
  12   1   8      664.98      648.95     75.95 o 
  13   1   8     4741.13     4719.79    123.78 o 
  14   1   8      167.33      240.66     34.48 o 
  15   1   8      128.71       33.02     68.33 o 
  16   1   8      187.66      199.51     32.34 o 
  17   1   8     1075.40     1034.65     44.55 o 
  18   1   8     1414.20     1467.93     53.26 o 
  19   1   8     1785.53     1860.27     60.07 o 
  20   1   8       13.34       14.68     22.64 o 
  21   1   8      723.71      750.30     56.64 o 
  22   1   8     2374.52     2319.23     91.13 o 
  23   1   8      262.81      283.82     42.92 o 
  24   1   8      312.93      308.45     44.44 o 
  25   1   8      299.13      340.77     44.64 o 
  26   1   8      796.59      790.18     57.60 o 
  27   1   8     2168.25     2473.75     93.31 o 
  28   1   8      198.87      185.48     62.97 o 
  29   1   8      226.38      256.68     37.52 o 
  30   1   8      312.16      352.72     41.12 o 
  31   1   8       88.35       79.23     27.93 o 
  32   1   8       96.28       21.07     26.45 o 
  33   1   8      321.13      328.35     29.09 o 
  34   1   8       56.88       69.88     37.74 o 
  35   1   8      212.77      224.43     21.22 o 
   0   2   8     8638.60     8578.77    410.97 o 
   1   2   8     4222.60     4321.99     72.29 o 
   2   2   8     6963.83     7103.00    112.41 o 
   3   2   8      716.31      659.49     27.40 o 
   4   2   8      723.53      883.86     33.82 o 
   5   2   8       38.64       39.36     14.61 o 
   6   2   8       10.24       19.65     20.03 o 
   7   2   8     7395.85     7281.30    103.86 o 
   8   2   8     4831.87     4523.34     84.47 o 
   9   2   8      168.12      189.05     34.78 o 
  10   2   8     6011.46     6029.03    128.44 o 
  11   2   8     1878.19     1896.38     76.04 o 
  12   2   8        0.53       18.76     40.68 o 
  13   2   8        7.91       52.59     27.60 o 
  14   2   8     3116.95     2934.25    100.59 o 
  15   2   8     4017.44     4084.67     77.56 o 
  16   2   8     8241.73     8763.86    100.52 o 
  17   2   8      302.93      263.58     26.10 o 
  18   2   8      268.03      291.51     31.72 o 
  19   2   8     1361.22     1460.77     53.65 o 
  20   2   8      364.33      377.01     43.92 o 
  21   2   8     1296.60     1348.61     95.46 o 
  22   2   8     5265.68     5532.60    253.82 o 
  23   2   8      152.60      155.33     56.31 o 
  24   2   8      735.50      730.15     79.26 o 
  25   2   8      297.83      286.12     45.32 o 
  26   2   8       49.91       46.73     33.90 o 
  27   2   8       40.91       12.04     29.12 o 
  28   2   8      318.37      284.93     39.19 o 
  29   2   8      469.74      492.92     45.01 o 
  30   2   8     1345.99     1484.34     88.71 o 
  31   2   8        3.41       -8.28     17.42 o 
  32   2   8      516.98      556.48     30.24 o 
  33   2   8      130.34      140.83     18.20 o 
  34   2   8       24.71       -8.83     16.07 o 
   1   3   8      126.64      165.50     28.00 o 
   2   3   8     6125.95     6596.42    125.78 o 
   3   3   8     7757.07     7778.30    110.75 o 
   4   3   8       34.23      -17.95     17.95 o 
   5   3   8      366.80      363.82     38.05 o 
   6   3   8    16044.19    16662.62    205.85 o 
   7   3   8     2307.37     2473.11     84.28 o 
   8   3   8     6305.40     6419.02    134.04 o 
   9   3   8     6458.28     6888.50    164.07 o 
  10   3   8     2300.63     2373.55     87.38 o 
  11   3   8    12819.73    12989.43    202.27 o 
  12   3   8       16.67       71.04     31.74 o 
  13   3   8     6099.79     6168.57    111.08 o 
  14   3   8     2016.24     1988.97     56.30 o 
  15   3   8     1065.56     1103.79     43.97 o 
  16   3   8     2233.63     2273.08     54.42 o 
  17   3   8     5297.07     5355.37     82.40 o 
  18   3   8      161.91      216.02     29.55 o 
  19   3   8      607.77      615.24     49.95 o 
  20   3   8     2035.65     2496.09     91.22 o 
  21   3   8     1954.89     2138.96     86.44 o 
  22   3   8     1589.79     1545.08     75.97 o 
  23   3   8      152.91      171.40     35.93 o 
  24   3   8       21.33       13.63     32.09 o 
  25   3   8      657.66      824.10     57.53 o 
  26   3   8      361.78      255.56     38.17 o 
  27   3   8        0.80      -36.65     36.65 o 
  28   3   8      874.52      867.45     75.57 o 
  29   3   8      499.52      544.91     60.67 o 
  30   3   8      210.79      216.87     31.59 o 
  31   3   8      113.08      108.69     19.84 o 
  32   3   8      282.99      282.53     21.52 o 
  33   3   8       73.55       94.04     11.27 o 
   0   4   8      689.55      618.76     64.37 o 
   1   4   8      631.92      526.62     35.33 o 
   2   4   8     5107.15     5162.69     97.94 o 
   3   4   8      628.65      596.75     38.53 o 
   4   4   8     2004.39     1970.73     62.88 o 
   5   4   8     1746.19     1692.99     74.04 o 
   6   4   8        3.21       13.92     25.42 o 
   7   4   8    10283.33    10813.49    178.94 o 
   8   4   8     5102.80     5265.70    127.34 o 
   9   4   8        0.50      -22.22     26.72 o 
  10   4   8      408.67      443.28     45.05 o 
  11   4   8     1407.62     1310.28     45.33 o 
  12   4   8      275.16      270.03     23.58 o 
  13   4   8       49.50       21.13     15.81 o 
  14   4   8     2576.40     2781.04     66.95 o 
  15   4   8     2337.18     2210.21     61.02 o 
  16   4   8     4714.56     4784.30    104.18 o 
  17   4   8        3.77      -11.46     28.43 o 
  18   4   8       51.84       34.04     27.27 o 
  19   4   8      231.22      216.38     53.30 o 
  20   4   8        4.23      -24.07     27.38 o 
  21   4   8     2076.40     2163.28     84.65 o 
  22   4   8     1292.83     1321.22     97.96 o 
  23   4   8      223.05      186.87     52.15 o 
  24   4   8     1277.92     1398.06     96.89 o 
  25   4   8       85.78       19.91     39.19 o 
  26   4   8       21.60      -25.58     36.57 o 
  27   4   8       25.36      -28.53     32.34 o 
  28   4   8        1.41      -17.69     17.69 o 
  29   4   8      861.43      773.16     34.56 o 
  30   4   8      652.35      595.88     29.62 o 
  31   4   8       30.90       -3.52     14.47 o 
  32   4   8       95.30       94.84     26.33 o 
   1   5   8     1275.23     1223.91     50.89 o 
   2   5   8        0.77       10.89     26.55 o 
   3   5   8     4399.15     4671.54     99.11 o 
   4   5   8     3872.57     4259.48    238.86 o 
   5   5   8     2714.51     2774.70     96.90 o 
   6   5   8      159.82      256.63     28.79 o 
   7   5   8      111.87      172.67     28.14 o 
   8   5   8      297.24      272.00     26.29 o 
   9   5   8     2742.27     2724.46     55.96 o 
  10   5   8     2485.42     2570.43     57.70 o 
  11   5   8     3472.42     3506.36     64.78 o 
  12   5   8       99.62       54.50     18.80 o 
  13   5   8     1188.66     1242.08     45.72 o 
  14   5   8      732.79      647.65     39.79 o 
  15   5   8       27.83       26.51     22.45 o 
  16   5   8      334.17      347.05     40.08 o 
  17   5   8      382.47      412.30     58.85 o 
  18   5   8      709.25      808.25     77.28 o 
  19   5   8      630.67      588.63     66.83 o 
  20   5   8        1.31       11.31     40.15 o 
  21   5   8     1080.76     1084.28     86.71 o 
  22   5   8        0.44       30.27     41.18 o 
  23   5   8       46.14       26.95     37.07 o 
  24   5   8      140.47       58.24     28.67 o 
  25   5   8       20.93      -14.86     23.68 o 
  26   5   8      223.21      228.11     31.06 o 
  27   5   8      639.07      630.97     68.53 o 
  28   5   8        2.10      -10.79     22.95 o 
  29   5   8       22.02       33.39     19.23 o 
  30   5   8       27.29       34.31     11.49 o 
  31   5   8        6.53      -20.29     20.29 o 
   0   6   8     2250.26     2237.77     82.52 o 
   1   6   8       90.28       69.12     20.81 o 
   2   6   8       73.32       52.25     19.67 o 
   3   6   8     3739.64     4009.55     64.68 o 
   4   6   8      476.36      484.26     30.73 o 
   5   6   8     3208.21     3413.16     65.94 o 
   6   6   8     2978.35     3100.85     71.40 o 
   7   6   8     1976.97     2016.24     58.45 o 
   8   6   8     2011.73     2040.05     51.59 o 
   9   6   8     5603.36     5816.46     83.56 o 
  10   6   8      168.64      250.42     22.53 o 
  11   6   8      652.95      638.36     39.50 o 
  12   6   8       50.73       20.45     28.36 o 
  13   6   8       49.29        8.90     16.47 o 
  14   6   8      249.89      166.04     32.19 o 
  15   6   8       44.41       16.68     23.62 o 
  16   6   8       66.71      -17.63     38.62 o 
  17   6   8      633.52      769.55     73.67 o 
  18   6   8      569.35      543.43     62.29 o 
  19   6   8     2018.96     2002.06    129.59 o 
  20   6   8        0.40       32.11     27.03 o 
  21   6   8      544.35      587.35     45.77 o 
  22   6   8      457.34      446.43     41.65 o 
  23   6   8     1046.67     1009.12     55.46 o 
  24   6   8      214.31      162.37     29.98 o 
  25   6   8       83.51      111.01     37.12 o 
  26   6   8      234.84      128.70     32.46 o 
  27   6   8       66.24       54.33     19.93 o 
  28   6   8      242.18      219.17     23.10 o 
  29   6   8        0.49       15.97     19.84 o 
   1   7   8     1069.89     1005.46     79.60 o 
   2   7   8     1118.77      918.30    136.37 o 
   3   7   8     2897.90     2777.70     67.07 o 
   4   7   8     1575.00     1730.63    100.36 o 
   5   7   8     1872.50     1895.97     76.63 o 
   6   7   8      184.73      198.27     81.20 o 
   7   7   8      426.97      450.86     44.27 o 
   8   7   8      942.42     1103.71     85.61 o 
   9   7   8      648.74      741.46     70.87 o 
  10   7   8      957.77     1037.79     81.64 o 
  11   7   8      280.48      318.36     55.00 o 
  12   7   8      786.32      651.69     71.24 o 
  13   7   8      131.48      212.55     48.08 o 
  14   7   8      305.97      302.74     50.49 o 
  15   7   8      290.93      294.58     57.05 o 
  16   7   8        7.21      -25.51     25.51 o 
  17   7   8      132.57       64.52     39.91 o 
  18   7   8      828.47      802.18     72.22 o 
  19   7   8      686.65      435.10     57.36 o 
  20   7   8      402.74      334.83     48.54 o 
  21   7   8       98.57       90.98     36.34 o 
  22   7   8      385.48      301.85     34.28 o 
  23   7   8        5.42      -18.84     18.84 o 
  24   7   8      470.92      511.85     34.07 o 
  25   7   8       31.01       52.67     17.78 o 
  26   7   8       15.04       52.48     21.40 o 
   0   8   8      102.70       86.50     32.95 o 
   1   8   8       61.76       32.86     21.14 o 
   2   8   8       13.47      -17.21     19.81 o 
   3   8   8       16.03       22.99     20.75 o 
   4   8   8       18.60      -15.98     20.23 o 
   5   8   8      215.77      240.76     29.79 o 
   6   8   8      655.03      641.59     41.42 o 
   7   8   8      125.49      116.07     26.24 o 
   8   8   8      578.31      582.14     39.55 o 
   9   8   8       26.71       -2.59     21.26 o 
  10   8   8       54.76       26.08     30.03 o 
  11   8   8       79.60       45.56     24.01 o 
  12   8   8       84.38       88.61     25.64 o 
  13   8   8        2.80      -34.74     34.74 o 
  14   8   8       11.85      -25.37     25.37 o 
  15   8   8       61.84       20.11     18.27 o 
  16   8   8       36.18       33.82     24.87 o 
  17   8   8        0.54      -43.50     43.50 o 
  18   8   8       16.91       -8.54     20.48 o 
  19   8   8       63.20       27.14     27.34 o 
  20   8   8      163.26      259.52     39.43 o 
  21   8   8       79.63       75.53     27.53 o 
  22   8   8      455.47      455.27     47.14 o 
  23   8   8        7.46       52.06     23.58 o 
  24   8   8      334.66      339.55     35.76 o 
  25   8   8       12.51       36.92     16.44 o 
   1   9   8      105.00       70.10     21.16 o 
   2   9   8      200.69      203.52     24.71 o 
   3   9   8      229.53      184.82     24.39 o 
   4   9   8      152.78      181.68     29.32 o 
   5   9   8      146.77       98.10     31.19 o 
   6   9   8      712.04      799.18     43.52 o 
   7   9   8        4.99       19.20     22.83 o 
   8   9   8     1433.16     1487.89     56.06 o 
   9   9   8       11.62       22.06     26.38 o 
  10   9   8      124.08      116.12     26.86 o 
  11   9   8      217.94      160.93     24.48 o 
  12   9   8      311.23      319.84     29.74 o 
  13   9   8      134.38      122.53     29.95 o 
  14   9   8      202.77      163.26     21.15 o 
  15   9   8       11.67       14.58     19.16 o 
  16   9   8      405.18      378.19     33.14 o 
  17   9   8      254.50      236.15     33.19 o 
  18   9   8       77.03      117.48     36.73 o 
  19   9   8       91.25       98.27     29.61 o 
  20   9   8      850.30      846.43     57.72 o 
  21   9   8      198.49      223.08     34.17 o 
  22   9   8      257.88      264.91     31.30 o 
   0  10   8       81.70      -14.62     65.83 o 
   1  10   8      106.39       91.79     36.00 o 
   2  10   8      193.26      110.23     21.95 o 
   3  10   8      133.03       76.04     27.77 o 
   4  10   8       59.24       50.89     36.14 o 
   5  10   8      790.12      837.72     40.50 o 
   6  10   8       20.01       41.58     21.16 o 
   7  10   8      342.17      358.83     28.49 o 
   8  10   8        1.41       37.75     20.74 o 
   9  10   8      240.07      207.08     29.87 o 
  10  10   8       53.44       39.40     18.67 o 
  11  10   8       95.37       83.29     15.85 o 
  12  10   8        6.23        0.28     15.19 o 
  13  10   8       30.71       23.03     28.25 o 
  14  10   8       51.36       27.13     29.19 o 
  15  10   8      127.02      145.22     25.45 o 
  16  10   8        3.90       21.63     25.78 o 
  17  10   8       24.02       22.08     23.34 o 
  18  10   8       12.36      -11.32     20.38 o 
  19  10   8      165.53      156.00     26.66 o 
   1  11   8       29.07       -6.68     18.30 o 
   2  11   8      240.08      214.38     30.47 o 
   3  11   8      139.48      107.06     22.12 o 
   4  11   8       76.61       85.23     37.59 o 
   5  11   8       22.40       24.96     23.34 o 
   6  11   8        6.75      -10.80     12.83 o 
   7  11   8        5.46      -17.71     17.71 o 
   8  11   8       25.08       17.54     17.27 o 
   9  11   8        2.87      -10.27     11.83 o 
  10  11   8        0.57      -18.29     18.29 o 
  11  11   8       14.05       -9.28     21.33 o 
  12  11   8        0.07      -18.42     21.43 o 
  13  11   8        6.72        5.05     19.20 o 
  14  11   8       24.63       17.57     24.32 o 
  15  11   8        0.51      -18.09     18.09 o 
   1  12   8        8.40      -15.87     18.05 o 
   2  12   8       51.19       35.61     18.35 o 
   3  12   8       90.28       34.10     21.34 o 
   4  12   8        5.38      -17.32     17.32 o 
   1   1   9       97.57       61.96     12.72 o 
   2   1   9      100.32      114.33     15.34 o 
   3   1   9     1409.17     1536.71     40.35 o 
   4   1   9     8284.13     8157.45    107.61 o 
   5   1   9      443.84      423.51     29.50 o 
   6   1   9     1841.77     1583.13     69.50 o 
   7   1   9     1276.03     1265.41     62.57 o 
   8   1   9     3568.98     3393.52     76.73 o 
   9   1   9     1841.73     2040.41     62.21 o 
  10   1   9     3360.12     3291.91     79.47 o 
  11   1   9     2641.89     2870.55     82.72 o 
  12   1   9      204.92      142.87     29.37 o 
  13   1   9      706.35      664.11     36.34 o 
  14   1   9       82.35       83.89     17.94 o 
  15   1   9     1129.32     1272.53     39.66 o 
  16   1   9      980.63     1044.46     40.04 o 
  17   1   9      287.51      311.86     24.91 o 
  18   1   9      211.49      245.05     26.01 o 
  19   1   9      171.85      109.52     35.66 o 
  20   1   9     2379.68     2437.04     92.04 o 
  21   1   9       23.43       39.88     35.85 o 
  22   1   9      710.65      766.85     64.52 o 
  23   1   9       24.88       -3.69     34.63 o 
  24   1   9      515.73      577.90     52.27 o 
  25   1   9      134.86      132.23     39.50 o 
  26   1   9       26.08        6.73     33.91 o 
  27   1   9      443.07      450.73     46.11 o 
  28   1   9       63.68       64.72     30.14 o 
  29   1   9        0.96       -4.24     26.67 o 
  30   1   9      221.13      225.49     33.97 o 
  31   1   9       22.88       72.53     35.27 o 
  32   1   9      213.09      209.38     21.97 o 
  33   1   9       37.47       24.10     17.82 o 
  34   1   9      175.97      168.29     19.69 o 
   0   2   9     3477.87     3767.51    128.11 o 
   1   2   9     2403.28     2762.95     66.07 o 
   2   2   9        1.32      -19.57     19.57 o 
   3   2   9     2358.95     2348.76     61.74 o 
   4   2   9     4002.59     4066.72     80.62 o 
   5   2   9    13341.56    13466.66    184.10 o 
   6   2   9      821.09      880.49     54.27 o 
   7   2   9     1735.21     1777.00     71.63 o 
   8   2   9      166.44      154.81     31.30 o 
   9   2   9     4628.60     5094.07    122.26 o 
  10   2   9      768.61      758.99     55.85 o 
  11   2   9      740.49      819.33     75.17 o 
  12   2   9      232.99      262.04     29.36 o 
  13   2   9     3295.54     3375.54    109.13 o 
  14   2   9      462.73      456.59     25.98 o 
  15   2   9      922.03      883.69     36.75 o 
  16   2   9     1464.47     1553.71     41.86 o 
  17   2   9     5012.20     5571.34     77.11 o 
  18   2   9        1.34        8.57     37.30 o 
  19   2   9      637.26      719.54     51.55 o 
  20   2   9      641.90      600.86     53.47 o 
  21   2   9     2057.08     2061.17     85.14 o 
  22   2   9        0.14      -34.81     34.81 o 
  23   2   9      206.65      184.48     38.84 o 
  24   2   9       19.94      -32.43     32.43 o 
  25   2   9       11.30        1.53     28.72 o 
  26   2   9      520.21      427.83    103.18 o 
  27   2   9      253.71      237.11     37.33 o 
  28   2   9      408.78      460.62     42.38 o 
  29   2   9       24.58        2.00     31.47 o 
  30   2   9       11.84       13.46     33.27 o 
  31   2   9      549.48      582.97     30.89 o 
  32   2   9      228.59      211.96     19.15 o 
  33   2   9      240.78      219.54     17.67 o 
   1   3   9       99.56       89.06     21.86 o 
   2   3   9      685.23      683.54     39.50 o 
   3   3   9       60.52       70.72     22.50 o 
   4   3   9     1344.40     1282.04     50.98 o 
   5   3   9      679.53      754.83     51.82 o 
   6   3   9      278.34      319.68     40.01 o 
   7   3   9        9.64       18.48     31.46 o 
   8   3   9       58.28       43.27     23.33 o 
   9   3   9      391.78      389.45     41.91 o 
  10   3   9     1360.92     1289.36     51.56 o 
  11   3   9     2361.74     2373.95     53.39 o 
  12   3   9     2140.80     2130.10     51.44 o 
  13   3   9      662.50      687.49     33.56 o 
  14   3   9      165.86      226.43     23.87 o 
  15   3   9       50.03       84.12     18.80 o 
  16   3   9      159.15      167.50     20.12 o 
  17   3   9      133.45      110.35     26.62 o 
  18   3   9      980.10     1039.11    130.45 o 
  19   3   9      531.64      514.90     46.02 o 
  20   3   9       38.87       20.03     31.06 o 
  21   3   9      157.77      118.99     34.27 o 
  22   3   9       18.65       -7.99     28.60 o 
  23   3   9       66.48       37.85     32.56 o 
  24   3   9      192.02      214.18     63.48 o 
  25   3   9       14.31        2.96     27.93 o 
  26   3   9      415.30      331.70     53.56 o 
  27   3   9       70.63      -15.49     35.18 o 
  28   3   9      252.74      198.50     46.71 o 
  29   3   9       46.44       41.64     34.46 o 
  30   3   9      155.60      144.14     18.81 o 
  31   3   9        0.27      -12.15     18.14 o 
  32   3   9        7.80       33.81      9.99 o 
   0   4   9      526.62      486.39     47.84 o 
   1   4   9     2804.61     2909.88     78.30 o 
   2   4   9     1488.19     1431.51     57.69 o 
   3   4   9      132.88       88.64     24.22 o 
   4   4   9     4444.35     4511.74    120.52 o 
   5   4   9     1597.17     1671.49     76.69 o 
   6   4   9      358.97      328.36     39.47 o 
   7   4   9     8252.20     8444.08    110.15 o 
   8   4   9      318.66      328.04     25.08 o 
   9   4   9        1.07      -14.26     14.26 o 
  10   4   9        2.77       17.38     15.84 o 
  11   4   9       53.42       38.84     17.35 o 
  12   4   9       67.38       70.89     20.24 o 
  13   4   9     1358.29     1442.68     44.16 o 
  14   4   9     1404.27     1523.87     48.65 o 
  15   4   9     6832.29     7007.63    115.18 o 
  16   4   9      643.10      630.40     48.91 o 
  17   4   9       37.15      -22.87     28.52 o 
  18   4   9      158.87      158.06     52.48 o 
  19   4   9      609.47      592.58     52.94 o 
  20   4   9      575.16      489.54     47.38 o 
  21   4   9     2629.80     2943.77    138.33 o 
  22   4   9       87.67       80.55     47.15 o 
  23   4   9      144.81      246.27     57.67 o 
  24   4   9      192.69      142.13     49.83 o 
  25   4   9       32.30       51.61     39.53 o 
  26   4   9      543.85      549.61     62.48 o 
  27   4   9        4.23      -31.08     31.08 o 
  28   4   9       20.92        9.03     15.43 o 
  29   4   9      645.42      587.93     24.34 o 
  30   4   9      147.22      122.63     15.47 o 
  31   4   9        3.19        2.08     13.70 o 
   1   5   9        1.90      -13.18     13.18 o 
   2   5   9     3325.29     3509.50     54.15 o 
   3   5   9      821.20      825.90     29.90 o 
   4   5   9      148.53      177.80     20.80 o 
   5   5   9     2126.73     2222.83     48.87 o 
   6   5   9    14148.20    14491.37    129.34 o 
   7   5   9      364.28      412.48     27.50 o 
   8   5   9     2612.73     2571.41     85.25 o 
   9   5   9      263.03      281.45     24.66 o 
  10   5   9       56.06       41.17     21.71 o 
  11   5   9      989.12      924.62     38.28 o 
  12   5   9     2913.00     3041.42     76.84 o 
  13   5   9     1081.68     1038.94     49.85 o 
  14   5   9     1006.29      952.95     46.76 o 
  15   5   9      166.08      188.97     34.37 o 
  16   5   9     1318.12     1361.52     69.73 o 
  17   5   9        5.52        4.06     41.98 o 
  18   5   9        4.29       20.36     31.41 o 
  19   5   9      113.03       60.96     47.66 o 
  20   5   9     4642.46     4536.06    163.58 o 
  21   5   9      364.64      366.23     45.93 o 
  22   5   9      355.55      310.76     37.21 o 
  23   5   9        3.91      -26.63     27.15 o 
  24   5   9       23.99        3.63     26.53 o 
  25   5   9      227.74      177.27     28.39 o 
  26   5   9      832.27      833.30     45.37 o 
  27   5   9      282.59      264.48     80.73 o 
  28   5   9      800.79      804.42     39.42 o 
  29   5   9      100.58      109.47     18.35 o 
  30   5   9       70.43       60.57     17.98 o 
   0   6   9       13.76       30.73     22.17 o 
   1   6   9     2299.73     2416.70     84.66 o 
   2   6   9      959.91      936.27     39.43 o 
   3   6   9      874.80      892.12     36.83 o 
   4   6   9     1896.85     1871.99     47.07 o 
   5   6   9      101.18      134.74     25.36 o 
   6   6   9      363.51      400.48     30.56 o 
   7   6   9     4672.93     4894.65     99.19 o 
   8   6   9       42.82       75.25     29.90 o 
   9   6   9     1065.05     1070.58     41.70 o 
  10   6   9      120.65      102.83     35.03 o 
  11   6   9       47.66       43.99     25.05 o 
  12   6   9      543.60      521.61     37.77 o 
  13   6   9      286.31      349.50     35.87 o 
  14   6   9        1.28      -31.86     31.86 o 
  15   6   9       98.87      113.49     28.55 o 
  16   6   9       58.28       70.13     44.97 o 
  17   6   9      251.29      219.24     51.86 o 
  18   6   9        3.34        0.18     42.27 o 
  19   6   9      414.71      377.07     56.94 o 
  20   6   9      277.60      254.18     47.43 o 
  21   6   9      690.98      651.30     63.56 o 
  22   6   9       10.97      -12.28     30.58 o 
  23   6   9      316.62      331.27     50.86 o 
  24   6   9       13.59       32.27     31.07 o 
  25   6   9      310.41      325.30     44.08 o 
  26   6   9        2.51      -26.76     26.76 o 
  27   6   9       33.80      -11.15     22.67 o 
  28   6   9       30.59       76.44     22.01 o 
   1   7   9       90.32       99.06     30.65 o 
   2   7   9     1924.34     1965.72     80.93 o 
   3   7   9      415.77      395.85     47.33 o 
   4   7   9     6955.97     7070.90    146.07 o 
   5   7   9       27.94       31.05     29.13 o 
   6   7   9      218.55      233.33     62.43 o 
   7   7   9       67.92       88.74     24.34 o 
   8   7   9      400.89      429.55     43.90 o 
   9   7   9     1150.01     1253.18     52.01 o 
  10   7   9     1164.93     1282.21     52.69 o 
  11   7   9      332.66      307.84     40.95 o 
  12   7   9      380.84      509.27     45.72 o 
  13   7   9       59.69       37.97     31.41 o 
  14   7   9       57.66      -40.11     43.99 o 
  15   7   9      464.07      328.52     59.98 o 
  16   7   9        1.45       20.69     34.46 o 
  17   7   9        0.76      -40.99     40.99 o 
  18   7   9     2043.61     2124.85    105.65 o 
  19   7   9        4.94       20.16     39.18 o 
  20   7   9      390.62      368.41     65.18 o 
  21   7   9       65.35       59.01     23.42 o 
  22   7   9      588.52      604.64     42.46 o 
  23   7   9       15.19        7.81     15.40 o 
  24   7   9      318.59      283.33     36.87 o 
  25   7   9      212.80      148.54     26.43 o 
   0   8   9       84.57       75.38     41.09 o 
   1   8   9      572.52      663.70     52.56 o 
   2   8   9     1012.29     1070.23     62.59 o 
   3   8   9       69.88       48.61     34.05 o 
   4   8   9      610.08      618.78     50.30 o 
   5   8   9     3477.84     3979.19    132.72 o 
   6   8   9       89.95       76.75     33.15 o 
   7   8   9       27.67        7.74     30.11 o 
   8   8   9      213.25      216.77     34.97 o 
   9   8   9     2478.24     2684.08     92.79 o 
  10   8   9     1730.89     1783.74    124.06 o 
  11   8   9       13.32       14.91     28.19 o 
  12   8   9      642.12      702.08     52.15 o 
  13   8   9      646.66      763.95     51.74 o 
  14   8   9      550.02      530.11     44.90 o 
  15   8   9     1577.44     1622.55    151.51 o 
  16   8   9       63.90      110.45     26.48 o 
  17   8   9     2541.41     2808.03     80.76 o 
  18   8   9      143.11      181.04     27.72 o 
  19   8   9      188.83      228.69     26.52 o 
  20   8   9        8.39       31.53     20.85 o 
  21   8   9       10.30       -3.57     15.00 o 
  22   8   9       33.10       12.33     13.52 o 
  23   8   9     1020.20     1030.43     47.05 o 
   1   9   9        0.08      -27.66     27.66 o 
   2   9   9      217.24      205.08     37.41 o 
   3   9   9      413.24      395.27     45.18 o 
   4   9   9     1525.59     1762.34    126.63 o 
   5   9   9        0.38       18.55     39.77 o 
   6   9   9      208.62      265.18     41.32 o 
   7   9   9       28.42       -8.43     27.23 o 
   8   9   9      229.90      195.66     35.74 o 
   9   9   9        0.03       22.45     27.34 o 
  10   9   9      763.11      836.10     51.60 o 
  11   9   9       13.41       18.20     34.65 o 
  12   9   9     1152.64     1227.99     58.41 o 
  13   9   9      336.49      278.39     27.88 o 
  14   9   9      290.74      290.90     33.76 o 
  15   9   9        0.21      -20.74     20.74 o 
  16   9   9       22.01       16.71     17.24 o 
  17   9   9        8.64        3.41     17.15 o 
  18   9   9     1021.75     1033.67     66.00 o 
  19   9   9       21.11       52.69     26.18 o 
  20   9   9      421.71      461.96     37.22 o 
  21   9   9       45.18       48.74     18.40 o 
   0  10   9        1.18       -1.12     32.12 o 
   1  10   9      559.44      602.99     45.57 o 
   2  10   9       76.23       57.63     26.54 o 
   3  10   9        6.44      -26.21     26.21 o 
   4  10   9        5.66      -11.96     20.82 o 
   5  10   9       28.04        9.27     22.57 o 
   6  10   9      242.99      287.11     33.81 o 
   7  10   9     2233.21     2459.11     81.48 o 
   8  10   9      127.25      156.21     30.00 o 
   9  10   9      976.61     1060.79     51.04 o 
  10  10   9        0.07      -19.86     24.79 o 
  11  10   9      196.38      210.54     24.51 o 
  12  10   9       32.30       74.52     32.50 o 
  13  10   9      375.49      331.94     72.25 o 
  14  10   9        0.70        3.65     19.64 o 
  15  10   9     1422.71     1523.18     70.22 o 
  16  10   9       41.52       53.52     24.55 o 
  17  10   9      306.61      336.83     32.24 o 
   1  11   9      131.04      111.53     22.90 o 
   2  11   9      565.39      672.86     38.80 o 
   3  11   9       30.98       62.52     25.18 o 
   4  11   9       83.96       92.64     21.64 o 
   5  11   9       37.21       10.99     17.52 o 
   6  11   9      984.85     1071.71     75.61 o 
   7  11   9      177.95      185.70     36.58 o 
   8  11   9      574.73      643.79     61.03 o 
   9  11   9       89.76      112.81     27.51 o 
  10  11   9      246.28      227.33     31.71 o 
  11  11   9        0.04       36.51     22.81 o 
  12  11   9      776.16      831.88     45.06 o 
   0   0  10     2838.05     3293.76    132.87 o 
   1   0  10       95.58       39.47     29.85 o 
   2   0  10    17655.75    18303.65    304.18 o 
   3   0  10     4141.71     4078.26    148.48 o 
   4   0  10       13.98      -36.98     37.72 o 
   5   0  10     5805.87     5682.63    174.50 o 
   6   0  10     7802.52     8893.23    221.78 o 
   7   0  10     2191.17     2103.68    117.14 o 
   8   0  10     1717.33     1757.93    109.02 o 
   9   0  10     3001.27     2919.78    138.93 o 
  10   0  10    12488.65    12644.81    284.29 o 
  11   0  10      252.45      293.12     39.88 o 
  12   0  10    16481.54    17491.60    192.39 o 
  13   0  10      802.22      742.31     45.52 o 
  14   0  10        1.84       24.33     15.39 o 
  15   0  10     1413.69     1659.80     62.78 o 
  16   0  10     1348.60     1461.61    148.16 o 
  17   0  10       63.40       62.65     43.27 o 
  18   0  10      370.65      304.58     61.72 o 
  19   0  10     3937.29     4226.01    163.45 o 
  20   0  10      458.93      463.63     69.12 o 
  21   0  10        1.18      -43.75     43.75 o 
  22   0  10     1049.61     1192.87     99.35 o 
  23   0  10      339.63      332.50     60.58 o 
  24   0  10     8333.66     8962.82    234.22 o 
  25   0  10      378.37      538.18     70.54 o 
  26   0  10      145.46      139.61     52.25 o 
  27   0  10       47.68       36.65     36.75 o 
  28   0  10       24.22       10.69     36.69 o 
  29   0  10      409.46      455.08     53.86 o 
  30   0  10     2117.59     2298.50     98.33 o 
  31   0  10      724.62      706.33     55.95 o 
  32   0  10      660.43      633.47     48.75 o 
  33   0  10        6.31       10.80     19.68 o 
   1   1  10       93.01       -3.32     19.01 o 
   2   1  10       96.97       41.36     19.93 o 
   3   1  10    10168.33    10180.67    159.84 o 
   4   1  10     3997.27     4017.04     81.12 o 
   5   1  10     5234.74     5589.11     96.79 o 
   6   1  10      122.02       99.90     21.41 o 
   7   1  10      250.66      160.14     26.64 o 
   8   1  10     1604.34     1588.71     56.80 o 
   9   1  10       61.57       90.14     22.64 o 
  10   1  10      686.01      608.46     39.33 o 
  11   1  10    11851.02    12380.30    113.14 o 
  12   1  10      204.13      203.60     18.80 o 
  13   1  10      353.84      319.51     22.81 o 
  14   1  10      219.46      173.05     20.32 o 
  15   1  10      789.05      701.80     32.11 o 
  16   1  10       22.83       27.99     13.81 o 
  17   1  10      984.16     1001.98     58.87 o 
  18   1  10     2401.65     2508.52     90.68 o 
  19   1  10     2038.72     2206.82    184.35 o 
  20   1  10      169.51      115.32     36.49 o 
  21   1  10     1400.88     1532.04     75.12 o 
  22   1  10      256.21      316.44     43.12 o 
  23   1  10      629.19      548.15     50.78 o 
  24   1  10        1.50        2.67     31.67 o 
  25   1  10     2636.78     2706.77     92.65 o 
  26   1  10      237.21      242.14     38.09 o 
  27   1  10      696.54      736.16     50.17 o 
  28   1  10        6.96       23.36     26.38 o 
  29   1  10     1091.79     1184.66     55.14 o 
  30   1  10       84.13       57.05     34.70 o 
  31   1  10      137.90      154.06     19.78 o 
  32   1  10      365.52      393.73     28.49 o 
   0   2  10    28450.62    30689.17    280.96 o 
   1   2  10       54.44       51.86     23.28 o 
   2   2  10     5492.49     6039.40    101.18 o 
   3   2  10        0.11      -29.26     30.86 o 
   4   2  10      156.38       82.36     27.95 o 
   5   2  10      719.61      654.59     51.54 o 
   6   2  10     6241.61     6473.14    146.87 o 
   7   2  10      553.21      517.67     49.36 o 
   8   2  10     3924.46     4136.66     76.79 o 
   9   2  10      335.21      300.92     24.66 o 
  10   2  10     1077.82      980.95     35.85 o 
  11   2  10     1103.32     1080.27     39.08 o 
  12   2  10      429.32      419.56     42.12 o 
  13   2  10        2.49       27.61     17.54 o 
  14   2  10     2840.59     2973.65     62.71 o 
  15   2  10      153.47      233.09     21.38 o 
  16   2  10     2093.57     2199.64     59.46 o 
  17   2  10        4.39        2.76     21.18 o 
  18   2  10      702.90      823.50     44.85 o 
  19   2  10       89.57       86.58     27.01 o 
  20   2  10     1434.02     1419.81     71.62 o 
  21   2  10      712.50      739.98     56.49 o 
  22   2  10      451.70      506.64     82.13 o 
  23   2  10        0.79       -1.40     55.10 o 
  24   2  10      476.30      480.87     48.40 o 
  25   2  10       13.41        3.77     35.76 o 
  26   2  10       71.68       66.43     29.10 o 
  27   2  10        4.37        9.83     24.79 o 
  28   2  10      169.09      143.55     40.52 o 
  29   2  10       88.37       57.06     32.17 o 
  30   2  10      326.89      383.55     43.66 o 
  31   2  10        0.16       12.67     13.42 o 
  32   2  10      407.92      437.14     22.57 o 
   1   3  10    10507.98    10821.26    127.41 o 
   2   3  10      858.01      738.92     46.68 o 
   3   3  10       32.38       17.22     22.44 o 
   4   3  10     1802.14     1729.55     62.39 o 
   5   3  10    12731.88    13427.29    163.32 o 
   6   3  10     5071.13     5563.01    108.06 o 
   7   3  10      987.09     1026.19     37.40 o 
   8   3  10      783.13      847.63     34.87 o 
   9   3  10      998.24     1107.89     35.43 o 
  10   3  10       72.69       68.56     16.83 o 
  11   3  10     1399.35     1498.16     45.81 o 
  12   3  10      895.00      935.96     37.66 o 
  13   3  10    15361.72    15616.41    186.47 o 
  14   3  10      862.47      941.82     60.52 o 
  15   3  10       50.85       41.50     30.88 o 
  16   3  10     1401.42     1338.66     56.70 o 
  17   3  10      318.68      274.32     32.45 o 
  18   3  10     1216.66     1260.54     51.87 o 
  19   3  10     9423.59     9743.37    169.21 o 
  20   3  10     2469.94     2636.82     92.77 o 
  21   3  10      134.65       99.24     36.06 o 
  22   3  10      579.97      575.52     51.19 o 
  23   3  10        4.94      -17.45     29.42 o 
  24   3  10        1.19        0.22     24.84 o 
  25   3  10        4.36       72.00     41.89 o 
  26   3  10      107.91       81.88     44.61 o 
  27   3  10     1688.25     1751.59     93.59 o 
  28   3  10      155.71      165.37     39.04 o 
  29   3  10       16.94       34.38     32.07 o 
  30   3  10      181.60      174.85     16.92 o 
  31   3  10        3.16        2.32     19.81 o 
   0   4  10     9422.40     9752.36    158.30 o 
   1   4  10      965.10     1068.64     30.45 o 
   2   4  10       23.33        1.02     17.71 o 
   3   4  10      801.93      772.84     30.00 o 
   4   4  10      266.55      299.87     28.61 o 
   5   4  10       30.01       19.99     14.68 o 
   6   4  10     5805.69     5823.56     74.16 o 
   7   4  10     3806.26     3881.38     61.52 o 
   8   4  10      730.59      795.48     31.05 o 
   9   4  10      320.27      304.42     28.37 o 
  10   4  10      147.14      100.57     24.44 o 
  11   4  10      320.60      281.72     27.20 o 
  12   4  10       12.68       -8.05     22.54 o 
  13   4  10     1680.06     1736.86     75.55 o 
  14   4  10     4965.83     5482.14    105.68 o 
  15   4  10     3352.14     3375.73     83.53 o 
  16   4  10      461.28      506.74     37.85 o 
  17   4  10       67.87       83.72     31.25 o 
  18   4  10     2204.31     2301.59    125.56 o 
  19   4  10     1418.77     1595.55    106.27 o 
  20   4  10      642.60      695.62     79.63 o 
  21   4  10      356.41      405.60     65.04 o 
  22   4  10      310.69      366.36     59.96 o 
  23   4  10      134.52      163.55     47.81 o 
  24   4  10      409.07      436.84     57.03 o 
  25   4  10       88.71      131.72     40.91 o 
  26   4  10      612.86      625.79     39.60 o 
  27   4  10        8.16      -35.86     47.65 o 
  28   4  10      253.92      205.84     19.62 o 
  29   4  10       27.72       37.80     16.09 o 
  30   4  10       32.95       16.31     19.10 o 
   1   5  10       85.54       67.05     16.04 o 
   2   5  10        2.96      -21.15     21.15 o 
   3   5  10     1169.15     1189.33     35.54 o 
   4   5  10       66.16       45.66     18.39 o 
   5   5  10      695.24      688.09     30.46 o 
   6   5  10     1326.10     1306.70     42.69 o 
   7   5  10        3.49        6.00     19.97 o 
   8   5  10      497.93      430.60     30.62 o 
   9   5  10     2374.49     2387.52     63.89 o 
  10   5  10      727.60      718.95     37.26 o 
  11   5  10     4919.47     5148.64     86.08 o 
  12   5  10      310.87      325.56     26.98 o 
  13   5  10      762.62      768.65     36.13 o 
  14   5  10       21.04      -17.07     17.07 o 
  15   5  10       24.04       22.81     20.79 o 
  16   5  10      122.15      132.08     32.83 o 
  17   5  10      646.41      694.46     75.76 o 
  18   5  10      125.10       99.88     46.24 o 
  19   5  10     1236.05     1282.64     94.53 o 
  20   5  10        0.12       32.97     43.00 o 
  21   5  10      963.24      770.02     76.02 o 
  22   5  10       92.57       50.64     36.22 o 
  23   5  10      408.80      329.44     51.53 o 
  24   5  10        1.11       37.47     27.82 o 
  25   5  10      603.12      521.12     51.90 o 
  26   5  10       80.02       78.83     30.66 o 
  27   5  10      225.34      223.04     34.66 o 
  28   5  10        5.58       39.61     22.93 o 
  29   5  10      209.71      200.65     26.56 o 
   0   6  10      147.00      238.00     36.71 o 
   1   6  10      846.73      886.75     47.82 o 
   2   6  10     1109.08     1171.30     51.85 o 
   3   6  10      288.15      283.98     34.35 o 
   4   6  10      288.80      302.86     46.78 o 
   5   6  10     1839.52     1894.36     64.73 o 
   6   6  10     1895.89     2006.12     67.80 o 
   7   6  10       62.87       90.89     22.50 o 
   8   6  10     1443.27     1501.69     49.89 o 
   9   6  10      295.18      383.73     34.23 o 
  10   6  10     2070.56     2261.72     60.47 o 
  11   6  10      386.35      334.43     29.01 o 
  12   6  10     1761.58     1763.79     53.34 o 
  13   6  10      325.96      278.37     26.75 o 
  14   6  10      147.89       98.91     20.97 o 
  15   6  10        0.28      -24.97     24.97 o 
  16   6  10     1105.08     1128.21     58.03 o 
  17   6  10      630.17      584.94     44.80 o 
  18   6  10        4.03      -12.74     19.36 o 
  19   6  10      255.10      273.68     32.95 o 
  20   6  10       74.64       34.39     33.33 o 
  21   6  10       69.25       41.62     32.99 o 
  22   6  10       19.39        7.93     32.45 o 
  23   6  10      204.68      183.56     36.33 o 
  24   6  10     1074.86     1072.96     66.03 o 
  25   6  10        6.68       19.08     26.35 o 
  26   6  10       63.46       66.16     25.30 o 
  27   6  10       34.22       29.72     18.14 o 
   1   7  10      172.83      181.09     35.47 o 
   2   7  10        9.44      -14.10     55.04 o 
   3   7  10      981.18     1032.01     61.02 o 
   4   7  10      745.36      713.49     53.46 o 
   5   7  10      282.72      281.35     42.39 o 
   6   7  10      485.61      485.02     36.29 o 
   7   7  10      288.00      265.35     30.44 o 
   8   7  10       31.15       67.88     25.85 o 
   9   7  10     1872.07     1869.64     62.20 o 
  10   7  10      287.51      270.47     30.19 o 
  11   7  10     1702.97     1891.79     61.71 o 
  12   7  10       18.94      -19.34     20.94 o 
  13   7  10        8.01      -23.19     23.19 o 
  14   7  10        9.04       15.04     15.12 o 
  15   7  10      232.05      215.93     31.78 o 
  16   7  10      115.32       53.70     25.69 o 
  17   7  10      642.08      633.23     43.98 o 
  18   7  10      213.60      285.45     31.57 o 
  19   7  10      131.08      102.42     24.51 o 
  20   7  10       92.58      101.66     20.48 o 
  21   7  10        5.40      -16.94     16.94 o 
  22   7  10       22.47       12.17     24.81 o 
  23   7  10       92.13       93.54     29.15 o 
  24   7  10        2.65       -6.57     18.50 o 
   0   8  10      410.74      463.57     67.18 o 
   1   8  10       84.11       67.60     32.73 o 
   2   8  10       83.19       48.91     30.84 o 
   3   8  10       98.08       61.41     37.94 o 
   4   8  10       12.13        9.56     21.83 o 
   5   8  10        7.73      -14.26     21.49 o 
   6   8  10      151.55      152.22     35.27 o 
   7   8  10      189.28      163.01     33.91 o 
   8   8  10     1067.71     1131.16     62.52 o 
   9   8  10        0.00       13.01     28.73 o 
  10   8  10      740.55      640.90     85.20 o 
  11   8  10        0.03       12.19     25.88 o 
  12   8  10       31.79       48.87     26.68 o 
  13   8  10       15.96      -17.31     40.72 o 
  14   8  10      187.17      143.96     24.96 o 
  15   8  10        0.05        8.63     20.05 o 
  16   8  10      108.17      102.60     23.69 o 
  17   8  10       14.28        5.82     19.05 o 
  18   8  10       25.01      -22.02     28.04 o 
  19   8  10        5.39      -17.77     17.77 o 
  20   8  10      330.41      253.38     39.04 o 
  21   8  10       15.71       72.79     55.04 o 
   1   9  10      224.73      227.81     36.73 o 
   2   9  10       11.87        4.80     28.74 o 
   3   9  10      439.63      422.25     67.61 o 
   4   9  10      118.30      105.36     31.43 o 
   5   9  10      412.83      383.28     41.78 o 
   6   9  10      933.76      959.08    108.93 o 
   7   9  10      287.56      298.40     36.64 o 
   8   9  10        1.15      -23.09     23.09 o 
   9   9  10        0.57      -15.78     25.27 o 
  10   9  10      570.13      618.41     68.40 o 
  11   9  10      318.98      251.55     33.06 o 
  12   9  10       41.05       18.57     20.19 o 
  13   9  10       97.59      110.72     25.60 o 
  14   9  10        4.33       19.65     43.18 o 
  15   9  10      239.97      281.02     26.78 o 
  16   9  10       29.00       38.94     33.31 o 
  17   9  10        0.29       -9.09     17.11 o 
  18   9  10       80.00       82.50     15.24 o 
   0  10  10      226.16      236.81     46.36 o 
   1  10  10       28.36       60.50     24.37 o 
   2  10  10      204.02      214.05     31.28 o 
   3  10  10      135.01      100.38     26.02 o 
   4  10  10      179.44      176.03     28.93 o 
   5  10  10      137.62      175.63     28.83 o 
   6  10  10      166.34      130.88     26.35 o 
   7  10  10      103.15      112.58     25.30 o 
   8  10  10        6.08       -2.02     20.01 o 
   9  10  10      114.92      164.54     44.14 o 
  10  10  10       70.84       51.49     27.02 o 
  11  10  10        5.30        9.69     12.33 o 
  12  10  10       71.86       68.22     19.63 o 
  13  10  10        3.66       14.90     14.58 o 
  14  10  10      144.58      165.67     26.89 o 
  15  10  10        2.43       32.24     17.31 o 
   1  11  10        0.00       14.52     18.80 o 
   2  11  10       38.12       37.71     16.84 o 
   3  11  10        9.85       15.06     14.56 o 
   4  11  10        0.08        6.05     12.07 o 
   5  11  10        3.21       25.36     17.11 o 
   6  11  10        1.77      -14.25     15.75 o 
   7  11  10       14.97       11.98     18.56 o 
   8  11  10       36.86        3.26     15.70 o 
   9  11  10        4.65       -9.75     14.26 o 
   1   1  11     1698.89     1731.97     76.87 o 
   2   1  11      702.55      698.67     41.42 o 
   3   1  11     5440.69     5416.42    185.82 o 
   4   1  11      493.88      441.70     64.30 o 
   5   1  11       41.94      -30.64     40.81 o 
   6   1  11      520.69      489.58     55.06 o 
   7   1  11        3.93      -11.83     42.03 o 
   8   1  11      704.13      689.60     53.37 o 
   9   1  11      622.03      574.34     39.69 o 
  10   1  11       85.35       73.56     17.93 o 
  11   1  11     3303.84     3451.30     82.73 o 
  12   1  11      170.82      188.58     24.55 o 
  13   1  11     1153.54     1162.27     45.94 o 
  14   1  11      380.32      341.25     32.94 o 
  15   1  11     1105.62     1150.44     50.58 o 
  16   1  11       25.83      -25.01     25.01 o 
  17   1  11       18.99      -26.47     28.63 o 
  18   1  11      137.20      108.99     28.12 o 
  19   1  11      100.31      122.84     27.27 o 
  20   1  11       44.49        8.81     38.10 o 
  21   1  11        9.17      -12.53     25.03 o 
  22   1  11        0.12      -43.12     43.12 o 
  23   1  11      532.13      450.80     46.80 o 
  24   1  11      108.60      114.17     34.06 o 
  25   1  11      655.06      669.22     47.50 o 
  26   1  11      159.25      172.90     44.13 o 
  27   1  11      196.57      203.42     31.65 o 
  28   1  11      108.14      160.20     26.41 o 
  29   1  11       33.86       52.84     33.01 o 
  30   1  11       74.71       75.04     29.78 o 
  31   1  11      188.08      235.78     25.47 o 
   0   2  11       22.28       78.41     50.16 o 
   1   2  11     1120.72     1119.37     47.86 o 
   2   2  11     7541.58     7913.17    108.67 o 
   3   2  11      624.26      584.16     41.31 o 
   4   2  11     2175.36     2357.26     80.15 o 
   5   2  11      940.91      987.82     49.69 o 
   6   2  11       30.93       44.15     24.96 o 
   7   2  11      288.20      332.32     29.54 o 
   8   2  11        2.79      -18.16     18.16 o 
   9   2  11        1.67       10.26     13.00 o 
  10   2  11     1964.92     1947.85     56.23 o 
  11   2  11      844.75      846.93     41.99 o 
  12   2  11     1186.74     1102.97     45.65 o 
  13   2  11       40.68       88.59     26.19 o 
  14   2  11     2413.78     2366.73     72.40 o 
  15   2  11     1730.81     1701.97     62.78 o 
  16   2  11      558.43      556.45     34.60 o 
  17   2  11        8.33       19.16     23.65 o 
  18   2  11     1058.88     1065.39     51.52 o 
  19   2  11      652.70      562.39     39.75 o 
  20   2  11      136.01       89.94     25.78 o 
  21   2  11      160.21      202.94     39.97 o 
  22   2  11       38.85       28.38     31.65 o 
  23   2  11       28.77        4.94     26.26 o 
  24   2  11      656.21      680.42     47.94 o 
  25   2  11        0.08       54.22     29.03 o 
  26   2  11      372.27      371.13     36.60 o 
  27   2  11       23.66        4.74     35.70 o 
  28   2  11      141.09      106.97     36.34 o 
  29   2  11      119.44       86.73     30.47 o 
  30   2  11      282.14      244.79     23.07 o 
  31   2  11        3.58       38.26     15.89 o 
   1   3  11       75.46      104.13     18.28 o 
   2   3  11       20.19       16.97     15.70 o 
   3   3  11     1380.65     1377.58     42.91 o 
   4   3  11      276.78      345.50     26.11 o 
   5   3  11       50.61       73.95     24.31 o 
   6   3  11      607.32      602.97     29.29 o 
   7   3  11       13.44        6.47     19.67 o 
   8   3  11      770.28      824.29     31.82 o 
   9   3  11       63.87       80.36     17.57 o 
  10   3  11        3.42        4.20     18.97 o 
  11   3  11      688.85      722.93     44.71 o 
  12   3  11      852.91      895.20     59.88 o 
  13   3  11       26.75      -13.25     28.36 o 
  14   3  11      529.54      466.87     37.45 o 
  15   3  11       17.24      -10.31     22.76 o 
  16   3  11       58.05       28.20     25.25 o 
  17   3  11      854.29      808.50     47.48 o 
  18   3  11        9.38       41.93     31.89 o 
  19   3  11      148.11      232.76     93.39 o 
  20   3  11      159.33       86.98     36.26 o 
  21   3  11      175.66      168.32     52.98 o 
  22   3  11        1.54      -13.42     20.22 o 
  23   3  11        1.16        6.63     23.73 o 
  24   3  11       48.43       31.08     33.59 o 
  25   3  11      179.93      180.44     41.73 o 
  26   3  11       19.43       13.30     32.79 o 
  27   3  11       11.62       29.15     28.68 o 
  28   3  11      171.27      173.69     35.94 o 
  29   3  11       62.80       72.05     16.34 o 
  30   3  11      153.39      115.86     23.56 o 
   0   4  11      304.05      291.41     38.37 o 
   1   4  11       20.28      -19.73     19.73 o 
   2   4  11      904.11      951.01     30.68 o 
   3   4  11     1201.01     1140.27     34.53 o 
   4   4  11      170.18      160.57     17.34 o 
   5   4  11      248.22      244.67     21.52 o 
   6   4  11     1312.08     1342.72     48.25 o 
   7   4  11      219.36      196.21     29.78 o 
   8   4  11      930.66     1033.71     48.76 o 
   9   4  11     3102.47     3151.84     81.80 o 
  10   4  11      240.41      204.60     32.25 o 
  11   4  11       69.27       27.21     24.19 o 
  12   4  11      541.29      535.48     40.87 o 
  13   4  11     1283.80     1305.41     70.26 o 
  14   4  11     2497.90     2618.46     75.05 o 
  15   4  11      380.27      363.71     36.37 o 
  16   4  11        9.18        4.88     24.29 o 
  17   4  11     2559.40     2352.27     86.52 o 
  18   4  11     1068.83     1105.48     89.68 o 
  19   4  11      583.41      495.76     67.38 o 
  20   4  11      909.57      847.77     82.87 o 
  21   4  11      210.18      145.32     46.54 o 
  22   4  11      536.33      511.33     66.23 o 
  23   4  11      280.10      239.23     47.46 o 
  24   4  11       34.93       26.37     30.17 o 
  25   4  11        0.89       20.90     32.75 o 
  26   4  11      399.97      351.33     46.36 o 
  27   4  11        1.42      -12.88     19.27 o 
  28   4  11      254.79      260.87     34.50 o 
  29   4  11        0.03       13.53     20.76 o 
   1   5  11      501.47      532.72     34.06 o 
   2   5  11        5.31        4.91     20.45 o 
   3   5  11       32.26       36.32     21.10 o 
   4   5  11     2125.07     2263.30     60.60 o 
   5   5  11     2485.09     2653.52    101.73 o 
   6   5  11     2370.97     2287.86     70.52 o 
   7   5  11      922.31      923.18     47.68 o 
   8   5  11      379.33      379.23     30.11 o 
   9   5  11      103.24      109.72     20.79 o 
  10   5  11       49.91       64.12     20.26 o 
  11   5  11      175.70      185.87     24.74 o 
  12   5  11      371.35      379.10     35.76 o 
  13   5  11     1401.77     1621.26     71.96 o 
  14   5  11       19.72       -9.77     38.01 o 
  15   5  11      791.29      872.49     53.18 o 
  16   5  11       39.28       34.97     29.77 o 
  17   5  11        8.82       -5.38     44.43 o 
  18   5  11     1424.07     1348.59     95.72 o 
  19   5  11     1276.11     1289.05     90.83 o 
  20   5  11      102.33       72.13     39.91 o 
  21   5  11       40.35       36.22     38.77 o 
  22   5  11      126.31      134.62     43.64 o 
  23   5  11       96.48       74.88     35.49 o 
  24   5  11      106.40       64.25     32.45 o 
  25   5  11      193.35      240.33     36.61 o 
  26   5  11      371.52      415.02     41.21 o 
  27   5  11      488.35      520.45     38.79 o 
   0   6  11     1073.30     1053.17     83.79 o 
   1   6  11      373.47      419.69     38.06 o 
   2   6  11      118.20       96.84     25.32 o 
   3   6  11      240.12      286.21     32.91 o 
   4   6  11       33.00       34.23     24.09 o 
   5   6  11      135.65       74.70     26.00 o 
   6   6  11     1639.44     1633.42     61.73 o 
   7   6  11     2701.47     2757.15     66.40 o 
   8   6  11     3588.44     3761.89     75.53 o 
   9   6  11      520.37      511.16     33.16 o 
  10   6  11      293.97      300.50     29.47 o 
  11   6  11       42.50       19.58     17.14 o 
  12   6  11       58.35       20.25     23.23 o 
  13   6  11      105.49       99.16     21.69 o 
  14   6  11      407.67      413.74     32.96 o 
  15   6  11      676.23      706.68     52.78 o 
  16   6  11      126.00      -22.75     38.52 o 
  17   6  11     1055.58     1016.06     80.49 o 
  18   6  11      230.87      144.44     45.04 o 
  19   6  11       63.52       49.54     36.54 o 
  20   6  11        8.50       10.86     33.96 o 
  21   6  11       97.45       89.92     34.85 o 
  22   6  11      175.13      136.81     34.93 o 
  23   6  11      265.09      291.58     41.26 o 
  24   6  11       57.00       47.88     26.47 o 
  25   6  11       84.52      111.09     25.57 o 
  26   6  11       93.65      111.38     23.75 o 
   1   7  11       33.83       19.79     28.95 o 
   2   7  11     1935.16     1890.48     78.05 o 
   3   7  11     1654.73     1735.51     75.47 o 
   4   7  11      433.14      419.51     51.33 o 
   5   7  11      188.18      176.83     29.23 o 
   6   7  11     1363.36     1273.54     52.30 o 
   7   7  11       33.90       35.42     21.61 o 
   8   7  11      356.22      325.97     31.78 o 
   9   7  11        0.13       -4.66     18.69 o 
  10   7  11       22.64       19.88     19.40 o 
  11   7  11     1494.41     1476.09     88.17 o 
  12   7  11      401.58      303.32     28.30 o 
  13   7  11        5.19      -24.08     30.08 o 
  14   7  11      143.96      148.77     25.56 o 
  15   7  11      171.84      116.02     25.51 o 
  16   7  11      128.29      146.93     28.92 o 
  17   7  11      172.96      175.90     24.95 o 
  18   7  11      281.47      289.25     32.50 o 
  19   7  11      187.10      208.69     39.26 o 
  20   7  11      916.00      948.19     62.82 o 
  21   7  11       35.11       19.55     24.05 o 
  22   7  11       22.43       31.48     23.51 o 
  23   7  11      280.37      256.70     29.28 o 
   0   8  11        0.32       36.15     40.53 o 
   1   8  11     2162.83     2285.34     81.69 o 
   2   8  11     1897.79     2078.31     80.52 o 
   3   8  11      534.34      547.67     36.32 o 
   4   8  11      554.15      458.53     33.50 o 
   5   8  11       77.80       67.92     22.48 o 
   6   8  11       16.03        2.96     19.21 o 
   7   8  11     2317.11     2345.73    114.35 o 
   8   8  11        5.75       23.17     19.18 o 
   9   8  11        9.70       55.84     26.54 o 
  10   8  11      797.84      781.14     49.05 o 
  11   8  11      103.98      110.45     28.56 o 
  12   8  11      588.53      549.89     41.50 o 
  13   8  11      673.65      680.87     41.11 o 
  14   8  11       27.88       18.35     22.00 o 
  15   8  11      857.78      910.96     43.88 o 
  16   8  11     1317.30     1377.96     50.27 o 
  17   8  11       77.41       62.56     20.02 o 
  18   8  11       27.90       12.33     27.29 o 
  19   8  11       40.27       36.41     26.69 o 
  20   8  11       18.03       27.69     19.40 o 
   1   9  11       24.20       70.81     28.60 o 
   2   9  11      962.04      999.05     53.73 o 
   3   9  11      713.17      828.51     49.68 o 
   4   9  11      587.49      662.19     46.08 o 
   5   9  11       23.63       82.75     25.55 o 
   6   9  11      487.67      495.92     40.49 o 
   7   9  11        0.79       24.92     25.13 o 
   8   9  11      159.11      168.47     29.29 o 
   9   9  11      163.44      158.39     28.00 o 
  10   9  11      480.13      469.80     35.76 o 
  11   9  11     1248.88     1337.50     51.35 o 
  12   9  11     1019.72     1027.23     43.74 o 
  13   9  11      301.62      264.36     26.58 o 
  14   9  11      141.33      144.82     22.27 o 
  15   9  11      260.18      251.60     21.37 o 
  16   9  11       49.25       78.44     31.71 o 
   0  10  11      826.75      856.77     62.31 o 
   1  10  11      199.00      198.00     32.78 o 
   2  10  11       84.18       86.42     22.52 o 
   3  10  11       91.39       93.16     21.81 o 
   4  10  11      187.20      202.48     31.84 o 
   5  10  11      256.05      250.73     26.98 o 
   6  10  11       29.90       37.07     16.88 o 
   7  10  11      315.44      324.41     28.35 o 
   8  10  11       78.00       87.95     15.69 o 
   9  10  11      513.20      518.23     29.93 o 
  10  10  11        2.55       -5.19     13.53 o 
  11  10  11        0.60       25.75     15.21 o 
  12  10  11        4.01       15.18     16.61 o 
   0   0  12    18751.03    20102.64    326.76 o 
   1   0  12     4377.17     4500.58    157.29 o 
   2   0  12      255.96      323.13     63.54 o 
   3   0  12      395.25      429.54     63.51 o 
   4   0  12     5085.59     4991.75    155.11 o 
   5   0  12      196.79      245.38     48.31 o 
   6   0  12      502.25      437.07     55.24 o 
   7   0  12     7741.49     8132.15    203.38 o 
   8   0  12     1674.80     1687.22    101.01 o 
   9   0  12     1560.89     1647.13     99.19 o 
  10   0  12      400.62      377.66     61.70 o 
  11   0  12        0.19       18.69     25.86 o 
  12   0  12     2670.94     2993.65     92.39 o 
  13   0  12        1.07       15.83     17.62 o 
  14   0  12       25.56       14.38     23.20 o 
  15   0  12       76.88      117.92     39.72 o 
  16   0  12     1969.28     1889.38    106.70 o 
  17   0  12      216.27      185.85     52.40 o 
  18   0  12        2.01      -43.97     43.97 o 
  19   0  12      229.19      298.42     58.10 o 
  20   0  12       12.72        8.44     26.37 o 
  21   0  12      343.04      327.98     39.85 o 
  22   0  12     2014.78     2021.44    107.55 o 
  23   0  12     4031.80     4188.66     97.72 o 
  24   0  12       25.54      -33.27     33.27 o 
  25   0  12      178.03      198.78     39.68 o 
  26   0  12      329.73      360.48     46.50 o 
  27   0  12      249.64      234.09     37.26 o 
  28   0  12      658.08      718.44     51.71 o 
  29   0  12      863.01      896.67     51.48 o 
  30   0  12      113.31      107.54     22.68 o 
   1   1  12     3737.01     3818.03     79.28 o 
   2   1  12     8087.40     8293.87    147.32 o 
   3   1  12      386.38      374.26     34.08 o 
   4   1  12     4840.21     5050.09     81.81 o 
   5   1  12     3922.98     4219.97     77.70 o 
   6   1  12     3223.78     3218.66     61.59 o 
   7   1  12       82.15       42.90     25.94 o 
   8   1  12      402.60      380.97     27.91 o 
   9   1  12     1883.82     1856.38     53.76 o 
  10   1  12     1030.96     1021.25     47.32 o 
  11   1  12      216.09      245.18     31.18 o 
  12   1  12      378.71      435.47     35.90 o 
  13   1  12     2047.84     2168.33     83.06 o 
  14   1  12       29.70       70.30     32.32 o 
  15   1  12      195.72      163.25     24.69 o 
  16   1  12      957.27      920.41     56.95 o 
  17   1  12       16.99      -22.95     22.95 o 
  18   1  12      275.02      297.45     32.80 o 
  19   1  12      916.13      911.95     45.66 o 
  20   1  12     1010.27     1168.05     48.43 o 
  21   1  12      959.89      915.21     54.77 o 
  22   1  12      387.66      346.74     45.91 o 
  23   1  12      107.46      115.93     21.51 o 
  24   1  12      202.72      179.83     22.87 o 
  25   1  12       54.57       81.09     23.91 o 
  26   1  12      201.43      163.25     25.56 o 
  27   1  12      688.45      777.10     40.16 o 
  28   1  12      490.93      471.81     44.94 o 
  29   1  12       12.72        1.40     18.75 o 
   0   2  12      166.88       57.77     82.91 o 
   1   2  12     2842.05     3051.59     73.38 o 
   2   2  12     2065.25     2174.12     68.78 o 
   3   2  12      333.89      306.37     31.11 o 
   4   2  12      558.15      478.22     34.87 o 
   5   2  12      934.55      954.95     51.15 o 
   6   2  12      742.39      683.44     37.22 o 
   7   2  12     1748.61     1713.31     55.52 o 
   8   2  12      125.76      143.63     27.46 o 
   9   2  12     1704.17     1670.77     77.29 o 
  10   2  12      269.33      290.67     40.18 o 
  11   2  12      938.11      934.95     47.26 o 
  12   2  12      832.14      773.08     45.41 o 
  13   2  12       15.65       48.32     26.09 o 
  14   2  12       58.83       64.37     30.62 o 
  15   2  12     1501.15     1596.64     79.13 o 
  16   2  12      479.22      396.65     37.87 o 
  17   2  12     1296.32     1448.86     70.13 o 
  18   2  12       70.90      -44.23     44.23 o 
  19   2  12       13.82      -21.98     21.98 o 
  20   2  12      278.22      224.85     28.24 o 
  21   2  12      473.48      460.95     31.88 o 
  22   2  12       52.18       54.45     25.79 o 
  23   2  12      515.73      559.35     41.78 o 
  24   2  12      478.86      561.00     41.02 o 
  25   2  12      246.85      260.57     23.45 o 
  26   2  12       11.25      -34.93     34.93 o 
  27   2  12       16.62       20.73     25.68 o 
  28   2  12       23.58       14.37     23.77 o 
  29   2  12      189.59      213.40     30.35 o 
   1   3  12      472.65      513.64     61.76 o 
   2   3  12      266.13      314.72     32.98 o 
   3   3  12     1462.20     1493.78     57.82 o 
   4   3  12     3549.49     3665.99     85.10 o 
   5   3  12      100.37      182.02     37.33 o 
   6   3  12       32.88       20.72     19.22 o 
   7   3  12       76.51       41.31     19.56 o 
   8   3  12       25.34        9.25     20.33 o 
   9   3  12       14.39       15.76     21.38 o 
  10   3  12     1589.41     1694.77     77.69 o 
  11   3  12     2644.91     2837.33     99.00 o 
  12   3  12     1236.59     1271.34     55.55 o 
  13   3  12       37.40       66.11     26.79 o 
  14   3  12      812.19      910.07     48.75 o 
  15   3  12     1615.67     1557.65     60.21 o 
  16   3  12      181.85      200.67     30.82 o 
  17   3  12     2801.53     2949.70    140.05 o 
  18   3  12     2466.82     2494.88     86.77 o 
  19   3  12       31.57       -6.92     30.17 o 
  20   3  12        1.18       -2.26     38.32 o 
  21   3  12       93.29       74.32     43.64 o 
  22   3  12      140.22      182.29     42.30 o 
  23   3  12       91.51      120.26     42.05 o 
  24   3  12      146.55      144.16     40.59 o 
  25   3  12      596.27      575.51     55.15 o 
  26   3  12       60.79       87.08     21.89 o 
  27   3  12       52.92       18.88     24.65 o 
  28   3  12       49.84       60.54     26.22 o 
   0   4  12      121.37       85.08     32.00 o 
   1   4  12       92.36      102.88     21.79 o 
   2   4  12      243.64      185.51     27.04 o 
   3   4  12      122.63       94.55     23.96 o 
   4   4  12      118.89      114.04     28.24 o 
   5   4  12      113.26      155.61     30.08 o 
   6   4  12      205.78      198.26     33.62 o 
   7   4  12      566.98      550.29     39.66 o 
   8   4  12      291.00      267.70     32.52 o 
   9   4  12      813.10      891.59     48.12 o 
  10   4  12     1058.86     1121.42     52.43 o 
  11   4  12        3.56        4.42     30.66 o 
  12   4  12      671.45      764.72     56.02 o 
  13   4  12     1183.75     1179.29     53.47 o 
  14   4  12      281.47      276.25     33.41 o 
  15   4  12     1915.97     1952.42     72.59 o 
  16   4  12     3127.48     3107.73     79.09 o 
  17   4  12     2610.12     2337.42    251.90 o 
  18   4  12        0.08       -2.71     23.12 o 
  19   4  12       36.90        6.60     39.06 o 
  20   4  12       29.11      -42.24     42.24 o 
  21   4  12        6.74      -11.73     37.63 o 
  22   4  12       55.29       47.22     36.97 o 
  23   4  12      540.02      563.44     55.12 o 
  24   4  12      396.07      425.58     50.11 o 
  25   4  12      221.40      215.86     37.55 o 
  26   4  12       15.48       52.28     26.09 o 
  27   4  12        0.14       22.07     20.47 o 
   1   5  12       92.78       29.90     25.77 o 
   2   5  12       56.55       25.40     15.66 o 
   3   5  12       40.41       63.24     20.68 o 
   4   5  12       76.83       49.62     16.22 o 
   5   5  12      121.37       94.59     23.49 o 
   6   5  12      236.31      250.19     25.55 o 
   7   5  12        2.10       10.90     19.02 o 
   8   5  12      422.48      375.91     34.89 o 
   9   5  12      249.63      202.27     32.84 o 
  10   5  12     1755.81     1684.52     64.51 o 
  11   5  12      226.59      245.83     32.66 o 
  12   5  12      936.90      956.37     61.04 o 
  13   5  12      995.03     1044.79     67.29 o 
  14   5  12      171.93      163.80     27.57 o 
  15   5  12       13.61        8.83     20.67 o 
  16   5  12      133.26      107.00     43.10 o 
  17   5  12       74.07       67.67     26.14 o 
  18   5  12        0.75       -3.95     36.19 o 
  19   5  12       95.38       77.09     38.25 o 
  20   5  12      355.44      358.16     50.89 o 
  21   5  12       13.37       16.66     34.81 o 
  22   5  12       82.51      124.56     36.52 o 
  23   5  12        3.33      -26.50     26.50 o 
  24   5  12        0.21      -20.87     20.87 o 
  25   5  12       44.04       46.91     22.61 o 
  26   5  12       57.69       67.01     23.26 o 
   0   6  12     2971.77     3015.53    130.63 o 
   1   6  12      334.65      305.83     38.28 o 
   2   6  12      156.07      254.10     50.26 o 
   3   6  12       50.93       67.76     24.87 o 
   4   6  12      742.86      753.33     44.12 o 
   5   6  12      111.80      115.74     22.79 o 
   6   6  12      392.08      366.87     29.42 o 
   7   6  12      222.44      256.78     27.41 o 
   8   6  12     1438.03     1537.08     49.41 o 
   9   6  12      315.07      355.22     29.13 o 
  10   6  12      301.56      292.30     26.72 o 
  11   6  12       14.22        9.70     19.10 o 
  12   6  12      532.39      538.63     39.60 o 
  13   6  12       28.75       11.01     25.89 o 
  14   6  12     1639.94     1687.51     81.90 o 
  15   6  12     1015.76     1037.27     79.41 o 
  16   6  12      122.64      160.03     46.32 o 
  17   6  12       72.45       57.52     39.43 o 
  18   6  12      206.39      206.52     41.84 o 
  19   6  12      334.82      286.39     43.93 o 
  20   6  12        5.35      -30.85     30.85 o 
  21   6  12       11.34        6.34     27.37 o 
  22   6  12      362.69      361.74     40.12 o 
  23   6  12      156.33      194.78     30.80 o 
  24   6  12       15.25       18.74     19.80 o 
   1   7  12      657.51      661.03     47.78 o 
   2   7  12      630.26      607.94     47.96 o 
   3   7  12      483.62      454.80     42.87 o 
   4   7  12       64.11       68.59     23.36 o 
   5   7  12      197.91      140.68     25.43 o 
   6   7  12      339.53      317.46     29.52 o 
   7   7  12       12.73      -15.36     19.44 o 
   8   7  12       28.18      -13.88     30.86 o 
   9   7  12      246.23      203.93     25.92 o 
  10   7  12        0.21      -25.92     25.92 o 
  11   7  12       52.22       21.40     17.53 o 
  12   7  12      328.52      265.06     36.47 o 
  13   7  12      448.49      435.74     35.13 o 
  14   7  12      223.76      201.45     25.25 o 
  15   7  12       95.14      115.13     37.19 o 
  16   7  12      113.29      102.53     35.85 o 
  17   7  12       10.61       -7.21     30.76 o 
  18   7  12       29.75      -22.84     24.24 o 
  19   7  12      133.64      136.83     30.84 o 
  20   7  12       12.55       18.60     21.98 o 
  21   7  12      259.37      249.27     30.92 o 
   0   8  12       45.65       86.12     43.72 o 
   1   8  12       39.27       63.79     19.70 o 
   2   8  12       47.60       58.17     18.72 o 
   3   8  12       82.75       58.56     19.75 o 
   4   8  12       26.00       11.95     17.74 o 
   5   8  12       50.57        5.13     17.43 o 
   6   8  12       38.31       49.69     21.96 o 
   7   8  12       59.04       29.56     17.67 o 
   8   8  12       19.87       27.71     14.86 o 
   9   8  12      112.09      101.95     18.33 o 
  10   8  12       47.50       50.02     22.66 o 
  11   8  12      107.12      117.27     28.66 o 
  12   8  12       25.32       38.16     21.04 o 
  13   8  12        0.74       35.56     18.29 o 
  14   8  12        0.19        7.47     16.88 o 
  15   8  12       25.34       23.69     16.33 o 
  16   8  12       34.24      -24.05     24.05 o 
  17   8  12       35.31       49.21     21.98 o 
  18   8  12        0.03       -8.78     16.88 o 
   1   9  12      278.60      226.69     30.64 o 
   2   9  12       20.65       18.41     15.92 o 
   3   9  12     1097.35     1128.96     45.12 o 
   4   9  12      345.80      347.95     25.18 o 
   5   9  12       19.71       12.07     23.48 o 
   6   9  12        1.90       -4.31     18.38 o 
   7   9  12      165.39      116.61     25.19 o 
   8   9  12      127.88       89.01     30.20 o 
   9   9  12      227.96      267.96     34.93 o 
  10   9  12       83.10       74.07     18.94 o 
  11   9  12       93.84      144.68     30.03 o 
  12   9  12        0.93       -5.01     11.75 o 
  13   9  12      300.60      273.78     33.20 o 
  14   9  12       36.40       69.06     20.50 o 
   0  10  12      133.77      168.11     29.99 o 
   1  10  12        0.17       16.48     15.52 o 
   2  10  12      134.20      159.51     21.56 o 
   3  10  12      162.46      197.18     21.92 o 
   4  10  12       94.59       91.39     32.82 o 
   5  10  12       17.48      -15.30     15.41 o 
   6  10  12        1.33      -22.63     25.45 o 
   7  10  12       18.96       42.84     10.79 o 
   1   1  13     3888.25     4049.40     90.01 o 
   2   1  13       79.92       81.95     26.89 o 
   3   1  13     1842.77     1867.43     63.00 o 
   4   1  13      186.96      202.38     25.85 o 
   5   1  13      900.26      861.09     43.69 o 
   6   1  13      522.55      448.36     31.14 o 
   7   1  13        2.30      -21.86     21.86 o 
   8   1  13      261.73      200.54     31.39 o 
   9   1  13      770.29      802.51     37.96 o 
  10   1  13       17.85       47.19     20.62 o 
  11   1  13      588.03      555.87     40.95 o 
  12   1  13       71.42       91.46     25.38 o 
  13   1  13     1160.16     1162.40     52.79 o 
  14   1  13       48.60       15.38     22.98 o 
  15   1  13      901.24      834.07     59.42 o 
  16   1  13       24.95        2.92     25.54 o 
  17   1  13      204.98      160.54     27.41 o 
  18   1  13      325.86      280.05     30.25 o 
  19   1  13        9.77      -19.43     21.65 o 
  20   1  13       36.82       29.68     20.11 o 
  21   1  13      129.43      107.99     18.47 o 
  22   1  13      124.89      116.59     18.34 o 
  23   1  13      302.12      301.09     25.87 o 
  24   1  13       70.85       44.29     16.82 o 
  25   1  13      178.43      186.45     23.22 o 
  26   1  13       69.06       86.02     27.75 o 
  27   1  13      208.57      211.37     30.08 o 
   0   2  13     2550.39     2325.87    125.83 o 
   1   2  13      153.45      162.55     46.76 o 
   2   2  13     1923.33     2105.72     67.32 o 
   3   2  13      123.58      162.21     39.87 o 
   4   2  13      362.24      392.17     47.57 o 
   5   2  13      624.40      600.51     40.75 o 
   6   2  13       68.86      118.95     28.05 o 
   7   2  13       74.65       63.39     25.24 o 
   8   2  13      466.82      518.55     39.99 o 
   9   2  13        2.50       -6.81     25.97 o 
  10   2  13      150.53      173.52     32.14 o 
  11   2  13        1.27       12.70     21.20 o 
  12   2  13      958.21      990.50     55.81 o 
  13   2  13       10.74       23.97     22.23 o 
  14   2  13     3045.00     3195.72     82.35 o 
  15   2  13      199.51      239.75     34.39 o 
  16   2  13      302.52      292.54     38.74 o 
  17   2  13      138.98      137.91     33.27 o 
  18   2  13      474.79      435.86     41.68 o 
  19   2  13      220.10       81.33     38.37 o 
  20   2  13        0.40       -8.80     33.86 o 
  21   2  13       43.54       18.06     20.40 o 
  22   2  13      252.90      291.51     47.30 o 
  23   2  13        7.59       -2.71     22.13 o 
  24   2  13       97.79      125.91     20.81 o 
  25   2  13       48.85       41.18     17.70 o 
  26   2  13      489.01      469.50     43.06 o 
  27   2  13       48.35       45.22     19.11 o 
   1   3  13       24.29        5.18     31.11 o 
   2   3  13      257.21      255.61     42.79 o 
   3   3  13        2.69      -34.16    101.11 o 
   4   3  13      696.54      737.26     57.98 o 
   5   3  13       33.20       48.30     28.88 o 
   6   3  13      100.98       87.34     21.53 o 
   7   3  13      261.55      212.76     32.05 o 
   8   3  13       50.76       56.73     25.88 o 
   9   3  13        2.17      -32.13     32.13 o 
  10   3  13        0.65      -34.40     34.40 o 
  11   3  13      458.25      481.72     41.19 o 
  12   3  13       58.23       50.82     26.44 o 
  13   3  13      819.70      825.75     46.38 o 
  14   3  13       29.63       54.78     25.88 o 
  15   3  13       55.40       99.60     27.06 o 
  16   3  13        2.62       15.63     24.16 o 
  17   3  13       18.47       17.96     22.32 o 
  18   3  13        3.60       23.44     24.98 o 
  19   3  13      392.67      332.67     79.55 o 
  20   3  13       35.14       14.75     24.87 o 
  21   3  13       27.89       27.91     35.80 o 
  22   3  13        4.66        6.62     32.52 o 
  23   3  13        2.00       -1.99     30.62 o 
  24   3  13       16.54        2.69     18.93 o 
  25   3  13        0.12       -9.34     35.92 o 
  26   3  13       59.11       52.71     23.10 o 
   0   4  13       43.88       65.32     26.04 o 
   1   4  13      125.54      128.79     27.45 o 
   2   4  13      517.73      507.51     43.81 o 
   3   4  13        1.99        1.41     23.11 o 
   4   4  13       25.76       48.36     29.46 o 
   5   4  13      464.87      518.61     38.77 o 
   6   4  13       93.72       12.19     23.54 o 
   7   4  13      403.56      373.89     34.27 o 
   8   4  13      451.64      383.77     36.85 o 
   9   4  13      324.36      284.06     42.83 o 
  10   4  13     2490.64     2673.72    143.36 o 
  11   4  13        2.51       31.73     32.93 o 
  12   4  13      125.87      130.18     43.03 o 
  13   4  13       95.10       85.18     26.51 o 
  14   4  13      133.71      132.85     31.64 o 
  15   4  13       19.56        7.88     23.73 o 
  16   4  13      951.45      896.55     68.02 o 
  17   4  13       36.05       -4.00     22.14 o 
  18   4  13      235.96      185.82     30.70 o 
  19   4  13       54.39       33.32     18.82 o 
  20   4  13      167.76       89.01     39.46 o 
  21   4  13        1.85       -0.13     32.17 o 
  22   4  13       80.24       60.23     35.04 o 
  23   4  13        0.68       -2.87     27.16 o 
  24   4  13      320.04      366.91     38.07 o 
  25   4  13        0.28        2.21     20.79 o 
   1   5  13      752.99      721.82     37.16 o 
   2   5  13       47.56       54.81     17.17 o 
   3   5  13     2016.97     2041.68     72.77 o 
   4   5  13      188.47      142.84     26.94 o 
   5   5  13      818.74      836.52     46.17 o 
   6   5  13        1.19        5.23     25.46 o 
   7   5  13       76.47       73.58     27.20 o 
   8   5  13      165.88      139.73     39.68 o 
   9   5  13       81.38       73.56     26.49 o 
  10   5  13       11.07       83.16     37.47 o 
  11   5  13     2815.47     3081.83     96.46 o 
  12   5  13      126.56      115.38     23.72 o 
  13   5  13      101.92      103.29     24.45 o 
  14   5  13      210.48      153.38     26.35 o 
  15   5  13      967.31      966.77     86.38 o 
  16   5  13      341.69      310.18     34.94 o 
  17   5  13     1622.36     1615.48    108.17 o 
  18   5  13        9.50       13.49     35.68 o 
  19   5  13      206.69      149.81     41.27 o 
  20   5  13        3.31      -16.24     30.72 o 
  21   5  13       81.23       24.58     26.55 o 
  22   5  13        1.27        4.22     19.77 o 
  23   5  13      266.35      288.39     33.44 o 
  24   5  13       91.93       86.89     22.94 o 
   0   6  13        0.87       48.97     33.81 o 
   1   6  13      135.19       68.02     23.12 o 
   2   6  13      863.18      885.17     51.79 o 
   3   6  13      127.58       97.73     27.67 o 
   4   6  13       43.57       24.33     22.52 o 
   5   6  13      167.97      131.27     25.51 o 
   6   6  13      590.36      581.68     34.93 o 
   7   6  13       32.35        6.43     21.27 o 
   8   6  13      527.32      467.67     42.97 o 
   9   6  13      129.19       95.98     27.69 o 
  10   6  13      314.03      290.05     52.47 o 
  11   6  13        0.00       39.70     35.16 o 
  12   6  13       10.55       28.55     28.20 o 
  13   6  13      161.27      118.52     35.46 o 
  14   6  13       26.11      -39.25     39.25 o 
  15   6  13      501.01      505.79     55.15 o 
  16   6  13      228.23      231.25     46.49 o 
  17   6  13      357.07      316.55     45.93 o 
  18   6  13        0.25       -1.32     21.96 o 
  19   6  13       27.34        5.75     23.96 o 
  20   6  13      222.18      202.27     34.95 o 
  21   6  13       29.52       40.51     21.65 o 
  22   6  13      300.70      266.49     30.28 o 
   1   7  13     1280.75     1389.05     59.58 o 
   2   7  13       75.59       78.75     21.36 o 
   3   7  13      322.18      335.94     29.19 o 
   4   7  13       13.75       45.42     20.61 o 
   5   7  13      765.58      763.71     37.17 o 
   6   7  13        1.20      -17.49     17.49 o 
   7   7  13       12.56      -13.93     13.93 o 
   8   7  13        2.44      -17.26     17.26 o 
   9   7  13      731.53      723.95     34.52 o 
  10   7  13        0.31       -3.84     27.76 o 
  11   7  13       86.33       51.38     21.89 o 
  12   7  13       38.40       54.04     33.62 o 
  13   7  13      660.58      640.17     57.24 o 
  14   7  13        0.01       -6.74     26.05 o 
  15   7  13      117.78      131.96     31.51 o 
  16   7  13       29.26       -8.46     23.42 o 
  17   7  13      125.05      135.91     29.53 o 
  18   7  13      100.88       65.47     23.07 o 
  19   7  13      659.62      613.07     42.72 o 
   0   8  13     4388.91     4498.82     93.44 o 
   1   8  13        1.74       76.71     17.73 o 
   2   8  13       61.29       30.04     17.56 o 
   3   8  13      131.19      146.56     20.09 o 
   4   8  13       60.36       67.52     17.46 o 
   5   8  13       58.76       55.58     14.57 o 
   6   8  13      585.08      576.89     29.86 o 
   7   8  13        7.76       20.07     21.28 o 
   8   8  13      495.54      455.45     29.32 o 
   9   8  13       19.35       60.10     39.90 o 
  10   8  13        2.94       12.30     41.43 o 
  11   8  13        0.39       -9.00     15.25 o 
  12   8  13       22.49       16.98     23.84 o 
  13   8  13       30.91       34.62     24.21 o 
  14   8  13     1612.04     1602.43     69.21 o 
  15   8  13        1.21       17.83     21.80 o 
  16   8  13      163.64       90.69     21.62 o 
   1   9  13      315.56      367.83     56.14 o 
   2   9  13       18.61       -1.26     16.86 o 
   3   9  13      179.91      161.76     22.71 o 
   4   9  13      130.98      126.96     18.54 o 
   5   9  13      501.43      553.81     31.40 o 
   6   9  13        3.05       38.23     20.96 o 
   7   9  13       23.02        8.67     12.78 o 
   8   9  13        5.56      -12.43     12.43 o 
   9   9  13      284.85      272.50     33.60 o 
  10   9  13       69.87       50.93     17.78 o 
   0   0  14     8751.53     9038.51    154.12 o 
   1   0  14      983.02      998.11     48.43 o 
   2   0  14     3702.79     3841.54     85.34 o 
   3   0  14      317.29      245.73     31.93 o 
   4   0  14      432.45      456.16     35.76 o 
   5   0  14      404.24      422.43     44.90 o 
   6   0  14     1369.62     1240.33     67.68 o 
   7   0  14     5838.30     5945.30    134.98 o 
   8   0  14       76.88      184.85     37.60 o 
   9   0  14     1784.13     1750.83     78.08 o 
  10   0  14     1906.67     1844.13     79.15 o 
  11   0  14     1455.70     1546.24     72.68 o 
  12   0  14        1.94       19.08     48.43 o 
  13   0  14     1267.67     1255.96    101.86 o 
  14   0  14     2951.16     3231.87    151.05 o 
  15   0  14      101.48      135.55     58.90 o 
  16   0  14      908.77      976.32     54.12 o 
  17   0  14     1321.21     1375.96     60.64 o 
  18   0  14      504.90      549.07     94.71 o 
  19   0  14       72.83       23.80     23.90 o 
  20   0  14      281.29      174.79     26.58 o 
  21   0  14     1132.15     1106.09     46.85 o 
  22   0  14       13.62       23.05     21.81 o 
  23   0  14      428.32      326.34     33.12 o 
  24   0  14      173.06      171.76     27.72 o 
   1   1  14     1569.91     1631.15     52.55 o 
   2   1  14      644.76      651.37     33.21 o 
   3   1  14      381.86      451.10     29.61 o 
   4   1  14     2391.01     2443.64     62.57 o 
   5   1  14       50.63       40.38     25.22 o 
   6   1  14     1790.76     1736.81     52.11 o 
   7   1  14      156.11      144.84     27.85 o 
   8   1  14       82.74       43.82     24.46 o 
   9   1  14       23.26        5.47     20.87 o 
  10   1  14       27.21       44.22     31.90 o 
  11   1  14      287.37      231.21     29.10 o 
  12   1  14      561.87      550.65     39.57 o 
  13   1  14      280.56      294.91     33.15 o 
  14   1  14       90.74       30.52     27.78 o 
  15   1  14      351.95      286.99     38.61 o 
  16   1  14       10.21       50.32     48.17 o 
  17   1  14      408.16      373.85     30.51 o 
  18   1  14      670.88      695.19     36.91 o 
  19   1  14        6.88      -12.77     19.31 o 
  20   1  14      494.89      531.40     30.60 o 
  21   1  14        8.04        4.41     22.75 o 
  22   1  14       12.04      -16.57     16.57 o 
  23   1  14       17.56        3.08     12.70 o 
  24   1  14        8.22       10.37     13.60 o 
  25   1  14        0.39       43.95     20.59 o 
   0   2  14       14.85        8.51     49.68 o 
   1   2  14     1481.38     1477.65     69.52 o 
   2   2  14      258.37      202.55     30.35 o 
   3   2  14       62.36       87.05     27.99 o 
   4   2  14      133.43       89.28     27.57 o 
   5   2  14      969.95      903.55     48.04 o 
   6   2  14      123.17      107.16     22.49 o 
   7   2  14     1382.67     1418.48     49.66 o 
   8   2  14      198.75      233.08     30.03 o 
   9   2  14     1266.94     1240.76     52.89 o 
  10   2  14       60.71      110.13     29.62 o 
  11   2  14       35.21       17.31     22.74 o 
  12   2  14      185.48      174.98     29.57 o 
  13   2  14      446.03      439.76     37.97 o 
  14   2  14       25.17       21.44     22.93 o 
  15   2  14     1649.97     1679.97     70.44 o 
  16   2  14      228.65      198.74     33.63 o 
  17   2  14      738.38      712.44     47.41 o 
  18   2  14       16.39        4.43     31.06 o 
  19   2  14       44.73       17.84     23.82 o 
  20   2  14       70.63       85.39     20.05 o 
  21   2  14      394.68      393.02     32.08 o 
  22   2  14      185.18      172.58     25.01 o 
  23   2  14      907.27      940.43     39.03 o 
  24   2  14       22.38        4.60     13.26 o 
  25   2  14      166.92      187.91     25.75 o 
   1   3  14      449.83      568.88     54.32 o 
   2   3  14      633.50      740.39     56.19 o 
   3   3  14        1.87       36.09     37.61 o 
   4   3  14     1548.42     1609.21     62.52 o 
   5   3  14       30.10       -9.03     25.62 o 
   6   3  14       59.07       63.21     27.27 o 
   7   3  14       93.12       12.82     42.66 o 
   8   3  14       70.20       29.41     25.11 o 
   9   3  14      667.95      696.91     41.17 o 
  10   3  14     1473.09     1489.07     66.18 o 
  11   3  14      219.22      261.19     31.34 o 
  12   3  14     1722.22     1786.15     60.65 o 
  13   3  14      694.99      739.00     42.75 o 
  14   3  14      600.04      610.64     38.41 o 
  15   3  14      701.46      691.40     88.22 o 
  16   3  14       13.54      -25.79     28.96 o 
  17   3  14      179.24      160.22     36.06 o 
  18   3  14     1269.66     1163.65     52.60 o 
  19   3  14       63.07       72.07     46.60 o 
  20   3  14      463.74      458.42     34.14 o 
  21   3  14      104.20       92.32     30.35 o 
  22   3  14      301.27      318.07     38.18 o 
  23   3  14      145.36      131.06     20.40 o 
  24   3  14      201.26      195.65     27.73 o 
   0   4  14      450.22      446.50     73.13 o 
   1   4  14      639.27      675.31     55.47 o 
   2   4  14       43.17       31.02     34.36 o 
   3   4  14      198.05      210.05     28.69 o 
   4   4  14        1.80       18.41     20.39 o 
   5   4  14      700.37      718.03     41.98 o 
   6   4  14       89.31       54.13     34.76 o 
   7   4  14       54.72       50.70     30.38 o 
   8   4  14       35.32       89.98     31.89 o 
   9   4  14      550.81      553.69     43.59 o 
  10   4  14      139.04      142.69     29.68 o 
  11   4  14       11.14       17.58     26.36 o 
  12   4  14      546.35      539.25     37.24 o 
  13   4  14      468.70      487.10     37.19 o 
  14   4  14      458.76      520.75     34.85 o 
  15   4  14      604.13      635.49     61.74 o 
  16   4  14       13.98       39.71     50.63 o 
  17   4  14      703.08      643.65     40.83 o 
  18   4  14      106.12       59.37     21.16 o 
  19   4  14       10.54       13.17     29.59 o 
  20   4  14       33.59        7.59     25.21 o 
  21   4  14        0.69      -23.71     23.71 o 
  22   4  14       77.02       80.55     18.41 o 
  23   4  14      412.03      451.17     35.46 o 
   1   5  14        1.31       31.01     18.80 o 
   2   5  14      764.77      742.71     50.36 o 
   3   5  14      163.19      185.25     30.16 o 
   4   5  14     1645.47     1727.48     59.10 o 
   5   5  14      173.29      168.50     27.07 o 
   6   5  14      324.34      247.83     50.33 o 
   7   5  14      212.61      169.00     36.39 o 
   8   5  14      160.83      140.30     32.57 o 
   9   5  14       28.15       26.04     28.17 o 
  10   5  14     1527.05     1456.37     53.16 o 
  11   5  14       85.77      110.08     24.68 o 
  12   5  14      895.56      909.02     54.75 o 
  13   5  14        0.39       13.91     20.46 o 
  14   5  14       69.31      100.79     26.19 o 
  15   5  14       68.15       76.48     23.99 o 
  16   5  14       11.82       27.47     35.49 o 
  17   5  14       57.18       42.84     33.40 o 
  18   5  14      191.16      165.72     37.49 o 
  19   5  14       28.60       22.29     26.45 o 
  20   5  14      116.00      146.28     29.30 o 
  21   5  14       14.23        7.71     20.65 o 
   0   6  14     1067.20     1174.50     72.47 o 
   1   6  14      170.94      227.16     26.66 o 
   2   6  14      858.64      795.77     38.72 o 
   3   6  14       62.41       51.30     19.90 o 
   4   6  14      405.61      403.35     28.08 o 
   5   6  14       92.61      101.42     27.34 o 
   6   6  14       38.86       19.51     24.01 o 
   7   6  14      762.36      608.21     62.52 o 
   8   6  14       92.75      111.91     36.33 o 
   9   6  14       99.52       69.57     36.02 o 
  10   6  14       22.31       -9.21     28.79 o 
  11   6  14        2.15       12.86     21.71 o 
  12   6  14      838.86      868.13     46.09 o 
  13   6  14      535.56      543.46     54.62 o 
  14   6  14      174.77      231.44     40.23 o 
  15   6  14      130.13      150.86     36.30 o 
  16   6  14      557.58      572.63     51.49 o 
  17   6  14      198.92      186.16     32.45 o 
  18   6  14        1.34        5.86     18.99 o 
  19   6  14       25.17       19.93     19.31 o 
   1   7  14      806.12      866.69     32.10 o 
   2   7  14       97.34      107.37     19.70 o 
   3   7  14      376.94      375.58     26.54 o 
   4   7  14      216.17      168.07     20.84 o 
   5   7  14       32.83        5.39     14.95 o 
   6   7  14      354.25      293.59     31.32 o 
   7   7  14       29.25        4.25     26.10 o 
   8   7  14        1.29      -26.60     26.60 o 
   9   7  14       67.28       29.59     18.45 o 
  10   7  14        0.97       -8.33     20.26 o 
  11   7  14      164.42      164.77     33.21 o 
  12   7  14      237.05      271.56     39.60 o 
  13   7  14      497.10      581.43     47.88 o 
  14   7  14        7.87       46.15     26.20 o 
  15   7  14       71.24       74.48     25.02 o 
  16   7  14       57.41       40.70     21.43 o 
   0   8  14       38.69       50.41     16.60 o 
   1   8  14      106.93      105.16     14.04 o 
   2   8  14       34.61       45.47     12.85 o 
   3   8  14       16.33       27.40     15.86 o 
   4   8  14       14.74       32.53     10.56 o 
   5   8  14        5.37       -4.32     13.79 o 
   6   8  14       12.18       29.70     15.01 o 
   7   8  14       40.59       46.59     17.33 o 
   8   8  14        8.83      -10.80     21.99 o 
   9   8  14       66.41       55.94     25.21 o 
  10   8  14       33.17       32.76     20.34 o 
  11   8  14       48.31       47.74     24.37 o 
  12   8  14       10.68       -3.98     15.99 o 
   4   9  14        2.70      -11.10     18.82 o 
   1   1  15      462.19      440.96     25.71 o 
   2   1  15       11.97       40.97     17.70 o 
   3   1  15     1488.10     1639.06     51.56 o 
   4   1  15        0.36      -19.85     19.85 o 
   5   1  15       51.00       39.15     21.45 o 
   6   1  15        3.85      -20.02     26.27 o 
   7   1  15      163.70      138.97     29.12 o 
   8   1  15      861.01      850.47     45.76 o 
   9   1  15       21.67       44.31     25.55 o 
  10   1  15       32.48       34.39     23.40 o 
  11   1  15      589.49      625.54     44.17 o 
  12   1  15      363.26      312.06     43.92 o 
  13   1  15      380.09      339.43     87.91 o 
  14   1  15       86.73       72.41     32.67 o 
  15   1  15      529.52      553.32     36.18 o 
  16   1  15       86.76      104.00     21.82 o 
  17   1  15      195.65      205.18     30.39 o 
  18   1  15        2.71       -3.95     15.83 o 
  19   1  15       12.61      -14.00     14.00 o 
  20   1  15      195.35      161.38     18.96 o 
  21   1  15       42.81       27.78     11.17 o 
  22   1  15        6.36      -20.64     20.64 o 
   0   2  15        5.28       10.22     24.86 o 
   1   2  15       41.53       27.64     18.52 o 
   2   2  15      539.89      542.23     33.45 o 
   3   2  15       77.77       67.69     23.29 o 
   4   2  15      240.67      230.93     27.74 o 
   5   2  15       18.07       31.79     20.54 o 
   6   2  15      272.23      235.72     26.03 o 
   7   2  15      103.79       94.23     34.00 o 
   8   2  15        0.03       14.26     28.89 o 
   9   2  15      329.85      287.10     51.56 o 
  10   2  15      105.88      132.22     23.69 o 
  11   2  15       33.94        8.33     21.55 o 
  12   2  15      570.90      611.06     41.26 o 
  13   2  15      328.44      320.07     35.61 o 
  14   2  15       29.31       68.78     24.82 o 
  15   2  15        1.28       21.22     20.06 o 
  16   2  15      683.15      697.56     35.08 o 
  17   2  15        9.66       -7.36     19.99 o 
  18   2  15       42.81       28.46     16.07 o 
  19   2  15      100.83      111.44     17.15 o 
  20   2  15        5.00        8.46     12.05 o 
  21   2  15       54.58       51.99     15.43 o 
  22   2  15       37.46       32.79     20.66 o 
   1   3  15       68.63       34.40     23.12 o 
   2   3  15       40.36       51.52     22.72 o 
   3   3  15      269.27      289.92     29.48 o 
   4   3  15        9.40       11.20     19.29 o 
   5   3  15      320.79      294.33     26.20 o 
   6   3  15        1.75       -0.69     21.94 o 
   7   3  15        7.34      -15.74     18.61 o 
   8   3  15      189.08      165.74     26.97 o 
   9   3  15      215.79      180.43     27.83 o 
  10   3  15      376.58      341.92     35.16 o 
  11   3  15      393.17      444.74     34.23 o 
  12   3  15      484.76      512.46     34.67 o 
  13   3  15      229.90      182.84     29.12 o 
  14   3  15       64.92       90.50     27.18 o 
  15   3  15       54.79       17.66     23.63 o 
  16   3  15        3.50        9.50     22.03 o 
  17   3  15       25.13       48.72     21.21 o 
  18   3  15       66.20       49.12     16.43 o 
  19   3  15       76.62       67.71     15.26 o 
  20   3  15       78.85       85.62     17.50 o 
  21   3  15       63.01       62.01     17.25 o 
   0   4  15     1759.93     1797.93    109.11 o 
   1   4  15       20.03       28.37     26.74 o 
   2   4  15       10.83        1.26     19.57 o 
   3   4  15      306.87      285.16     39.13 o 
   4   4  15       76.59       32.94     30.68 o 
   5   4  15        2.64      -23.71     30.84 o 
   6   4  15      190.93      227.09     29.56 o 
   7   4  15       37.24       60.01     22.33 o 
   8   4  15      934.16      959.18     46.27 o 
   9   4  15      221.35      221.27     25.71 o 
  10   4  15        9.46       11.14     20.14 o 
  11   4  15        1.91       26.42     20.28 o 
  12   4  15      113.51      121.41     23.35 o 
  13   4  15      273.01      212.34     31.23 o 
  14   4  15      500.01      469.85     35.43 o 
  15   4  15      151.01      119.34     48.04 o 
  16   4  15       61.72       23.19     17.91 o 
  17   4  15      241.27      215.46     33.06 o 
  18   4  15       12.22       -6.70     22.83 o 
  19   4  15      128.62       93.35     18.31 o 
  20   4  15        7.71       41.98     13.42 o 
   1   5  15     1282.72     1263.88     83.81 o 
   2   5  15       65.75       78.77     41.57 o 
   3   5  15       25.04       -4.17     33.71 o 
   4   5  15      177.57      173.96     32.80 o 
   5   5  15      516.46      543.37     52.61 o 
   6   5  15       27.75       36.31     25.91 o 
   7   5  15        7.98       -6.93     20.08 o 
   8   5  15      160.99      146.32     24.36 o 
   9   5  15      850.41      850.55     39.46 o 
  10   5  15       88.09       96.31     22.30 o 
  11   5  15      157.25      157.74     22.82 o 
  12   5  15      201.25      211.40     28.44 o 
  13   5  15     1195.62     1243.10     70.39 o 
  14   5  15       34.26       40.07     28.06 o 
  15   5  15      228.44      229.81     35.99 o 
  16   5  15        0.37      -24.80     25.31 o 
  17   5  15       35.52       55.03     22.82 o 
  18   5  15      141.59      165.84     20.44 o 
  19   5  15      374.58      372.96     35.30 o 
   0   6  15     1037.52     1150.80     77.35 o 
   1   6  15      206.74      199.98     30.86 o 
   2   6  15       47.14       48.37     33.97 o 
   3   6  15      259.00      242.23     43.86 o 
   4   6  15        0.13      -16.51     30.33 o 
   5   6  15        0.13       -6.96     29.98 o 
   6   6  15      173.83      227.02     44.99 o 
   7   6  15       42.33       23.53     21.87 o 
   8   6  15      280.88      247.60     27.96 o 
   9   6  15       97.58      102.87     21.95 o 
  10   6  15       87.59       69.81     21.62 o 
  11   6  15        0.01       10.06     26.43 o 
  12   6  15      140.37      131.99     30.41 o 
  13   6  15       32.05       48.94     23.16 o 
  14   6  15       27.86       36.91     23.31 o 
  15   6  15       48.62       10.30     21.95 o 
  16   6  15       36.08       40.95     20.95 o 
   1   7  15       33.20      -11.37     18.90 o 
   2   7  15       53.09       94.59     24.74 o 
   3   7  15     1222.22     1258.00     47.52 o 
   4   7  15        9.40       36.11     18.63 o 
   5   7  15      236.22      287.73     21.80 o 
   6   7  15        7.62       -0.22     16.60 o 
   7   7  15       50.22       37.20     16.16 o 
   8   7  15       30.50       30.22     15.78 o 
   9   7  15        1.14        3.37     20.11 o 
  10   7  15       13.49       17.58     21.01 o 
  11   7  15      445.19      449.95     36.21 o 
  12   7  15       85.82       92.21     22.68 o 
   3   8  15        1.26       31.51     22.93 o 
   4   8  15       33.35       27.06     18.25 o 
   5   8  15        8.13      -18.41     18.41 o 
   0   0  16       58.91      129.69     43.39 o 
   1   0  16      372.92      330.89     39.25 o 
   2   0  16     1687.30     1651.53     57.63 o 
   3   0  16       67.54       68.53     19.15 o 
   4   0  16       32.22       -0.11     30.61 o 
   5   0  16      596.31      659.08     45.90 o 
   6   0  16       11.65       44.35     26.31 o 
   7   0  16      513.19      498.58     41.72 o 
   8   0  16        4.89       50.11     45.88 o 
   9   0  16      824.60      778.42     74.29 o 
  10   0  16      382.62      342.05     61.60 o 
  11   0  16       27.41       13.96     45.22 o 
  12   0  16     1058.56     1029.03     78.39 o 
  13   0  16       42.15       36.95     42.05 o 
  14   0  16      284.14      180.43     47.57 o 
  15   0  16     1037.96     1166.22     77.59 o 
  16   0  16      822.39      850.89     64.92 o 
  17   0  16      259.69      263.39     40.06 o 
  18   0  16        9.29        1.74     23.95 o 
  19   0  16       82.35       92.41     24.16 o 
  20   0  16       42.83      -22.05     22.05 o 
   1   1  16        0.29        5.40     12.75 o 
   2   1  16      128.94      126.94     16.77 o 
   3   1  16      924.92      873.80     32.06 o 
   4   1  16      865.73      927.28     32.20 o 
   5   1  16      252.60      214.70     23.92 o 
   6   1  16      343.69      321.37     34.26 o 
   7   1  16        3.76       22.61     10.71 o 
   8   1  16      140.82      134.46     25.56 o 
   9   1  16      164.79      180.95     28.64 o 
  10   1  16      122.56      186.56     38.22 o 
  11   1  16     1219.37     1196.13     62.10 o 
  12   1  16       37.54       45.38     28.60 o 
  13   1  16      108.54       79.87     29.86 o 
  14   1  16      169.56      184.57     33.92 o 
  15   1  16      256.59      226.09     35.05 o 
  16   1  16       43.09       66.74     22.29 o 
  17   1  16      211.16      218.10     44.33 o 
  18   1  16      395.16      413.82     29.13 o 
  19   1  16      168.45      149.93     32.24 o 
  20   1  16      119.17       99.14     25.06 o 
   0   2  16     1043.22     1107.06     47.91 o 
   1   2  16      480.13      449.81     26.30 o 
   2   2  16       20.31        9.67     14.15 o 
   3   2  16        6.94        2.03     16.75 o 
   4   2  16        0.05        6.43     16.12 o 
   5   2  16       27.47       33.37     19.01 o 
   6   2  16      101.99      100.46     24.48 o 
   7   2  16     1332.67     1419.42     61.53 o 
   8   2  16      364.91      350.46     33.45 o 
   9   2  16      299.90      336.00     31.38 o 
  10   2  16        0.68       -4.80     26.12 o 
  11   2  16       25.41       22.16     27.90 o 
  12   2  16       63.08       34.21     29.32 o 
  13   2  16      657.42      624.88     45.81 o 
  14   2  16      722.39      662.67     43.53 o 
  15   2  16      387.96      387.57     34.39 o 
  16   2  16      420.25      339.69     32.27 o 
  17   2  16       49.73       30.69     20.29 o 
  18   2  16      157.83      148.61     20.41 o 
  19   2  16       43.30       33.10     22.15 o 
   1   3  16      779.55      871.81     31.64 o 
   2   3  16      307.66      310.27     22.90 o 
   3   3  16       46.13       59.64     16.31 o 
   4   3  16       21.80       20.68     19.38 o 
   5   3  16      464.06      460.16     34.03 o 
   6   3  16     1219.27     1331.78     50.02 o 
   7   3  16      240.18      259.45     28.34 o 
   8   3  16       70.72       60.99     22.39 o 
   9   3  16      147.37      142.26     19.78 o 
  10   3  16        5.97        0.07     15.37 o 
  11   3  16       36.81       25.47     17.78 o 
  12   3  16      892.29      984.64     50.49 o 
  13   3  16      856.46      920.33     36.35 o 
  14   3  16      171.11      181.96     29.39 o 
  15   3  16       34.76       55.18     16.03 o 
  16   3  16       91.91       75.66     13.40 o 
  17   3  16       60.04       63.49     17.73 o 
  18   3  16       14.00       29.50     24.37 o 
  19   3  16       95.80      108.87     23.42 o 
   0   4  16     1033.31     1023.26     75.62 o 
   1   4  16      411.09      468.15     36.26 o 
   2   4  16        4.44       26.39     20.62 o 
   3   4  16        3.63      -13.72     14.86 o 
   4   4  16       28.79       54.57     17.18 o 
   5   4  16       28.89       31.04     19.58 o 
   6   4  16      379.79      373.22     24.75 o 
   7   4  16      495.95      514.94     26.61 o 
   8   4  16      842.69      786.73     31.54 o 
   9   4  16       97.88       96.35     25.90 o 
  10   4  16       26.21       27.90     15.25 o 
  11   4  16      101.35      106.00     21.13 o 
  12   4  16       28.03       34.85     17.76 o 
  13   4  16      152.64      144.80     18.41 o 
  14   4  16      526.63      545.30     26.03 o 
  15   4  16      518.23      508.86     39.18 o 
  16   4  16      100.67       77.63     28.26 o 
  17   4  16       40.27       40.16     21.67 o 
   1   5  16        0.40       -0.57     17.67 o 
   2   5  16       96.37       73.74     17.79 o 
   3   5  16      252.64      244.74     25.84 o 
   4   5  16      162.72      206.66     21.15 o 
   5   5  16      290.23      255.60     21.76 o 
   6   5  16        2.92      -13.29     21.70 o 
   7   5  16       60.81       24.29     14.57 o 
   8   5  16        3.68       10.45     14.71 o 
   9   5  16       75.75      108.51     18.25 o 
  10   5  16       59.32       46.92     28.52 o 
  11   5  16      179.82      160.03     32.43 o 
  12   5  16      169.32      135.80     19.69 o 
  13   5  16        3.15       -4.60     29.89 o 
  14   5  16       85.17       16.54     20.39 o 
  15   5  16       13.82       31.49     20.71 o 
   0   6  16       28.58       14.68     24.25 o 
   1   6  16       29.58       29.50     13.58 o 
   2   6  16      769.39      759.27     29.06 o 
   3   6  16        3.80       19.09     12.17 o 
   4   6  16       95.00       84.18     15.88 o 
   5   6  16      393.03      319.16     27.38 o 
   6   6  16      133.69      109.00     15.60 o 
   7   6  16       21.90       23.31     11.80 o 
   8   6  16      224.53      195.26     18.00 o 
   9   6  16       75.71      125.55     26.07 o 
  10   6  16      291.79      294.76     29.26 o 
   1   7  16       61.79       69.81     19.87 o 
   2   7  16       32.12       46.28     12.92 o 
   3   7  16      239.19      221.72     18.89 o 
   4   7  16      228.93      194.33     25.24 o 
   5   7  16        0.12      -14.82     14.82 o 
   1   1  17      144.84      137.20     14.83 o 
   2   1  17        5.88      -11.83     13.35 o 
   3   1  17       10.76       26.13     15.26 o 
   4   1  17      112.06       97.87     20.06 o 
   5   1  17       33.23       32.92     18.91 o 
   6   1  17      297.45      311.39     26.42 o 
   7   1  17       16.21       37.39     24.31 o 
   8   1  17        2.22        3.48     29.94 o 
   9   1  17      218.01      225.09     32.70 o 
  10   1  17      491.61      427.07     36.14 o 
  11   1  17       32.55       17.79     22.05 o 
  12   1  17        7.51        1.34     33.88 o 
  13   1  17      421.87      397.24     36.75 o 
  14   1  17      107.59      108.26     23.59 o 
  15   1  17       29.36       13.32     16.42 o 
  16   1  17       43.07       46.99     16.13 o 
  17   1  17       30.42       24.96     20.32 o 
   0   2  17      200.43      195.25     28.59 o 
   1   2  17        7.94       33.07     13.53 o 
   2   2  17       33.45       48.29     13.55 o 
   3   2  17      370.31      423.42     24.28 o 
   4   2  17       83.81       69.59     15.75 o 
   5   2  17      420.64      389.06     23.82 o 
   6   2  17       92.36       83.44     16.83 o 
   7   2  17      145.61      165.17     17.97 o 
   8   2  17       56.91       44.77     15.53 o 
   9   2  17      315.08      326.59     34.40 o 
  10   2  17      292.15      300.87     32.78 o 
  11   2  17      222.28      229.96     33.08 o 
  12   2  17      105.68      117.92     23.24 o 
  13   2  17        1.36        0.94     19.11 o 
  14   2  17       27.26       32.87     24.45 o 
  15   2  17       36.11       18.85     17.01 o 
  16   2  17       39.33       36.14     19.43 o 
   1   3  17        5.76       -1.89     17.34 o 
   2   3  17       12.02       38.62     19.11 o 
   3   3  17        5.17        0.75     15.70 o 
   4   3  17       54.49       70.87     17.82 o 
   5   3  17        5.59        7.89     22.62 o 
   6   3  17       17.52       15.21     17.67 o 
   7   3  17       48.93       36.99     14.42 o 
   8   3  17       14.28       -1.71     15.30 o 
   9   3  17       70.83       46.97     14.12 o 
  10   3  17      242.18      241.46     20.31 o 
  11   3  17       60.32       25.70     16.62 o 
  12   3  17       91.18       67.40     39.49 o 
  13   3  17       62.15       45.21     21.31 o 
  14   3  17       83.06       54.15     16.57 o 
  15   3  17       65.17       82.44     20.69 o 
   0   4  17       25.21       17.89     26.63 o 
   1   4  17      196.44      170.06     24.52 o 
   2   4  17      281.13      245.86     27.34 o 
   3   4  17       12.35       14.91     18.04 o 
   4   4  17       35.90       23.57     17.45 o 
   5   4  17       38.87       71.25     17.17 o 
   6   4  17        0.34       14.13     13.32 o 
   7   4  17      413.08      366.07     24.30 o 
   8   4  17       26.17        4.95     12.54 o 
   9   4  17        0.01      -13.91     13.91 o 
  10   4  17        4.69      -18.87     43.95 o 
  11   4  17        4.34      -12.82     12.82 o 
  12   4  17       62.38       -4.49     21.73 o 
   1   5  17      114.64      128.35     21.15 o 
   2   5  17      470.89      420.31     28.80 o 
   3   5  17      243.78      254.98     24.48 o 
   4   5  17       10.84       -3.40     14.61 o 
   5   5  17       17.44       22.89     16.64 o 
   6   5  17      319.24      289.38     32.61 o 
   7   5  17       15.62        2.48     22.62 o 
   8   5  17       77.25       22.90     20.16 o 
   0   6  17       47.83       67.86     20.40 o 
   1   6  17      652.30      619.20     69.48 o 
   0   0  18      208.78      198.58     30.01 o 
   1   0  18       20.61       29.82     22.53 o 
   2   0  18      581.31      501.60     44.17 o 
   3   0  18       53.62       71.17     28.60 o 
   4   0  18        3.17      -22.09     27.55 o 
   5   0  18       82.64       14.95     27.93 o 
   6   0  18       15.92        6.65     27.01 o 
   7   0  18       19.47       38.17     28.02 o 
   8   0  18      581.62      585.11     47.15 o 
   9   0  18       64.52       75.62     29.09 o 
  10   0  18       74.87       98.48     28.04 o 
  11   0  18      161.23      148.21     30.89 o 
  12   0  18       35.80       26.03     22.63 o 
   1   1  18       11.48       31.50     26.98 o 
   2   1  18       60.19       85.12     20.02 o 
   3   1  18      521.05      442.76     68.65 o 
   4   1  18        2.69        7.94     17.20 o 
   5   1  18      277.71      285.06     26.94 o 
   6   1  18       82.42       58.13     23.60 o 
   7   1  18       63.58       84.96     21.86 o 
   8   1  18       45.60       57.29     18.48 o 
   9   1  18      311.42      303.31     26.64 o 
  10   1  18        4.99       25.91     21.53 o 
  11   1  18      494.32      468.34     28.40 o 
  12   1  18       32.73       68.60     44.22 o 
   0   2  18       54.01       13.86     19.60 o 
   1   2  18       29.76       30.92     34.83 o 
   2   2  18      358.73      320.87     23.14 o 
   3   2  18        6.44       30.38     31.02 o 
   4   2  18        3.62       28.83     16.84 o 
   5   2  18       44.79       57.48     17.24 o 
   6   2  18       67.80       55.31     16.40 o 
   7   2  18        4.47       51.56     17.79 o 
   8   2  18      224.35      255.60     24.35 o 
   9   2  18       23.09       52.47     37.46 o 
  10   2  18      219.98      225.67     21.49 o 
  11   2  18      162.99      170.46     26.73 o 
   1   3  18       34.38       23.71     12.58 o 
   2   3  18       47.83       15.89     13.48 o 
   3   3  18      806.55      741.71     50.44 o 
   4   3  18      330.18      268.37     31.09 o 
   1   4  18        0.08       47.87     19.55 o 
                                                 
